# Supplementary material for: Developmental constraint through negative pleiotropy in the zygomatic arch
Source: EvoDevo. 2018 Jan 27;9:3. doi: 10.1186/s13227-018-0092-3 (PMC5787316; doi:10.1186/s13227-018-0092-3)
Supplement: Supplementary file 1 — Additional file 1. A.csv file with sequence details and identification of primers used during RT-PCR analysis. [file 13227_2018_92_MOESM1_ESM.csv]

Primer	sequence F	sequence R	probe	company	manufacture ID
Six3	TCTCTATTCCTCCCACTTCTTGTTG	GCCGCTACTCGCCAGAAGTA	56-FAM/CAAACTTCG/ZEN/CCGATTCTCACCACTGCT/3iABkFQ	IDT	custom
Gapdh	GTGGAGTCATACTGGAACATGTAG	AATGGTGAAGGTCGGTGTG	/56-FAM/TGCAAATGG/ZEN/CAGCCCTGGTG/3IABkFQ/	IDT	Mm.PT.39a.1
Camkmt	TTCATTCCCATCAGTTAGCAGA	CCTCAAGCACAGTCATATATTCAG	/56-FAM/AATAGCAAC/ZEN/CATGAGCCCAGCCA/3IABkFQ/	IDT	�Mm.PT.58.7890215
Six3os1	ATTGGTCTTCAGCAGTAGTTGA	GAAGCCCTATGCTGCCT	/56-FAM/CTCACCAGC/ZEN/CCACCCTCCTA/3IABkFQ/	IDT	Mm.PT.58.43925739
Six2	CATTGAGCGAGGAAGCCA	CAAGTCAGCAACTGGTTCAAG	/56-FAM/AGAACTCCA/ZEN/ATTCCAGCAGCCACA/3IABkFQ/	IDT	Mm.PT.58.22007192
18s	unknown	unknown	unknown	ABI	Mm0477571_s1
