# Supplementary material for: Developmental constraint through negative pleiotropy in the zygomatic arch
Source: EvoDevo. 2018 Jan 27;9:3. doi: 10.1186/s13227-018-0092-3 (PMC5787316; doi:10.1186/s13227-018-0092-3)
Supplement: Supplementary file 3 — Additional file 3. A.csv phenotype file with linear distance measures and covariates for the CC Parental/F1 sample discussed in this analysis. [file 13227_2018_92_MOESM3_ESM.csv]

	Strain	Genotype	Sex	Weight	Age	Avg_3_24	Avg_24_32	Avg_3_32	M36_M37	M37_M38	M36_M38	M21_M26	M26_M27	M21_M27
AA0470	CC_AA	CC_Parental	M	23.18	61	4.33480971646891	4.43924979582528	8.55631323525115	3.82590185446517	3.52545741713043	7.3507499617386	6.78133467689068	3.80342280058371	10.5128837623175
AA0476	CC_AA	CC_Parental	M	24.96	61	4.31699838614095	4.6364702738619	8.75457728297169	3.82446074630136	3.49894984245273	7.32244836103335	6.98256578916375	3.61788957819334	10.5405218087152
AA0481	CC_AA	CC_Parental	M	22.25	61	4.34070868356906	4.35299186548753	8.46250182221172	3.80535477978072	3.5069930139651	7.31164995059255	6.75654127494238	3.79455530991446	10.4712606690885
AA0482	CC_AA	CC_Parental	M	22.44	61	4.03416400799482	4.90730238630385	8.68605767731987	3.77789293125149	3.50943727682944	7.28546669747381	6.83979166349385	3.45366833960645	10.2047060222233
AA0505	CC_AA	CC_Parental	M	25.37	75	4.15638774741639	4.7257320850168	8.66878733971424	3.7895481260963	3.29706687830259	7.08497177129168	6.97668617611542	3.44087561530492	10.3576940001141
AA0506	CC_AA	CC_Parental	M	24.54	75	4.28799741859051	4.70318014706956	8.78550208942291	3.92031248754484	3.44994202849845	7.36914174107134	7.20524114794224	3.4922915113146	10.6441439298799
AA0514	CC_AA	CC_Parental	M	21.52	72	4.32874238165875	4.28124151262019	8.42891873452634	3.29316337280737	3.3222356930236	6.61351835258662	6.7807023972447	3.25819735436637	9.9574231104237
AA0515	CC_AA	CC_Parental	M	21.08	72	4.07054201262979	4.31534195011671	8.18046698981431	3.70537447500249	3.18346116671776	6.88362005052574	6.68838919322134	3.28776519842887	9.92729822257798
AA0530	CC_AA	CC_Parental	F	21.57	69	4.29068393374984	4.54321072270297	8.63911491560339	3.69162904420257	3.61805887182616	7.30662199651795	6.89020137586704	3.36109357203872	10.2116661226266
AA0534	CC_AA	CC_Parental	F	20.57	74	4.42599979125296	4.33311741733875	8.57548814859714	3.70818351757299	3.30652763484596	7.00822017348199	6.7488313803206	3.61060244280646	10.2907737804307
AA0535	CC_AA	CC_Parental	F	20.04	74	4.38675085692245	4.26553754622698	8.48780016134617	3.32186694495731	3.55969099782551	6.85499817651325	6.90724800481349	3.49544703864899	10.3588766282836
AA0536	CC_AA	CC_Parental	F	16.67	74	4.2945229828118	4.21731621013107	8.32754057709133	3.53846364966492	3.02258994903377	6.55734130574275	6.88442081804998	2.91867264351451	9.76757134604094
AA0834	CC_AA	CC_Parental	F	19.85	73	4.42948483702087	4.09692781012149	8.31692993355139	3.39283436082577	3.36619221079249	6.75173496221527	7.06072411300711	3.42678420680381	10.426534659224
AA0835	CC_AA	CC_Parental	F	20.81	73	4.27157259001716	4.6072831392375	8.71621630407286	3.62211954523867	3.52458862847851	7.12840971044735	7.14617380141289	3.5895055369786	10.7048517037837
AA0836	CC_AA	CC_Parental	F	20.4	73	3.90199870076611	4.96845246385974	8.64040688245952	3.6809951100212	3.41550508709913	7.09611513435344	7.1709866824587	3.39788537181583	10.5226671999071
AA0837	CC_AA	CC_Parental	F	21.34	70	4.33106685673802	4.53246250213438	8.67310368540629	3.67933078154167	3.60160033873832	7.26703171865928	6.85115501211292	3.5799371502863	10.3784885701146
AA0838	CC_AA	CC_Parental	F	20.56	70	4.1096295777461	4.76910756320312	8.66395773895038	3.67933078154166	3.39788537181583	7.07190568376021	7.18941235428877	2.99674406648282	10.1647737308806
AA0839	CC_AA	CC_Parental	F	21.01	70	4.27453525653663	4.4021705366117	8.51542128104586	3.69444853800943	3.41514640974585	7.10327565282384	7.15995984625612	3.11893010501999	10.2658048880738
AB0002	CC_AB	CC_F1	F	21.54	86	4.07503017493538	5.36092953591162	9.26444994563359	3.48192834504101	3.85397522047042	7.33114247576733	7.20192508986313	4.16896869741187	11.3277325621679
AB0008	CC_AB	CC_F1	F	22.33	80	4.34290953917982	5.19453210101332	9.34726378075287	3.56467740475909	3.67383314808934	7.23315456768345	7.53801200582753	3.61534922241268	11.0762143803738
AB0009	CC_AB	CC_F1	F	15.31	80	4.27415161213669	5.08135931281095	9.13367416353022	3.78453431745572	3.77059013948745	7.55302919364145	7.15251354420249	3.95112642166762	11.0381588138602
AB0028	CC_AB	CC_F1	M	29.51	75	4.27489850863738	5.40773659382711	9.39616983399985	3.75267904303046	3.73057971366382	7.48091739026705	7.41215387050215	3.78291554227688	11.1074693337411
AB0029	CC_AB	CC_F1	M	28.72	75	4.37732103358225	5.34056513480143	9.50063218481536	3.90010576779656	3.68581741273221	7.58176265785206	7.49596724912803	3.98616043329919	11.4330595205308
AB0031	CC_AB	CC_F1	M	29.98	75	4.3990177654016	5.29550015434409	9.50213624511529	3.86175478247907	3.81001968498852	7.67083111533555	7.551407153637	4.17953346678789	11.6415913860606
AB0036	CC_AB	CC_F1	M	29.79	76	4.25615326721925	5.09655907274486	9.19501163994884	3.33033782070228	3.72795185054743	7.05586458203387	7.24111006683368	4.06150834050602	11.2424118853563
AB0044	CC_AB	CC_F1	M	29.54	75	4.3611160030485	5.38749800600902	9.57104214626824	3.76148242053582	3.76017951699118	7.51824115069476	7.60177117519332	3.91703012497989	11.4361663156846
AB0046	CC_AB	CC_F1	F	25.08	75	4.72304913697948	4.93322847853533	9.49427628579314	3.66548768924409	3.71412506520715	7.37537287192993	7.46829799887498	4.0383691015062	11.4214819528816
AB0047	CC_AB	CC_F1	F	24.47	75	4.21193108796948	5.17823917258851	9.18552153826106	3.58984679338826	3.67783224195993	7.26703171865928	7.62365561918952	3.69395113665571	11.2269831210348
AB0049	CC_AB	CC_F1	F	20.72	73	4.26340979391067	4.9357418728332	9.02775808835343	3.443900405064	3.60074992189127	7.03543530991509	7.30360356262578	3.4727690680493	10.6929439351378
AB0050	CC_AB	CC_F1	M	31.33	72	4.22986219914187	5.5692885009285	9.50716480691772	3.96319946507869	3.99644216772869	7.95232041607982	7.94846840592576	3.63966344597959	11.5033451656464
AB0051	CC_AB	CC_F1	M	32.67	72	4.37708097328499	5.61147260613251	9.79389282034672	3.83214039408788	3.92015624688608	7.75145308958262	7.52638359373212	4.00730894741097	11.4890132300385
AB0053	CC_AB	CC_F1	F	24.26	72	4.08441501310343	5.24802655708465	9.16895024942776	3.7149495285939	3.68482021271052	7.39734749758317	7.56502148047181	3.83309926821626	11.3138278226248
AB0054	CC_AB	CC_F1	F	17.36	72	4.06740372405723	4.84877137136245	8.78879793431622	3.64235500740935	3.39788537181583	7.03256176652577	7.05734015050996	3.70305954583504	10.6396545996569
AB0059	CC_AB	CC_F1	M	31.18	70	4.57543836208662	5.23609483561308	9.58232825329337	3.83325905725141	3.8641331498798	7.69506660140118	7.4746923013593	3.92406039708871	11.323838792565
AB0060	CC_AB	CC_F1	F	21.84	70	4.4056573077121	5.14954136633936	9.36222102982628	3.66063860548948	3.63781184230301	7.29647175009949	7.34007663447733	4.0160117031702	11.2829816538006
AB0062	CC_AB	CC_F1	F	21.05	70	4.284353350462	5.03299752905174	9.14566661350579	3.16280729732306	3.77756866251297	6.93044190510245	7.27638131216335	4.004250866267	11.2030620814133
AB0067	CC_AB	CC_F1	M	29.19	68	4.23339895125895	5.37143336423362	9.35154560614923	3.81050193544105	3.86888549843492	7.67721629238098	7.71120775235631	3.71478465055513	11.3610452864162
AC0019	CC_AC	CC_F1	F	21.75	70	4.04110261854028	5.48586025529523	9.33430989848084	3.73976269300607	3.6619769251048	7.39933442952811	7.02707264798081	4.25735833586979	11.2228360943213
AC0039	CC_AC	CC_F1	M	34.33	80	4.30337666905467	5.59859352599275	9.7170862436745	3.787284647343	3.98831104604443	7.7739404422725	7.41752317151757	4.46754127009477	11.8445398813124
AC0040	CC_AC	CC_F1	M	31.88	80	4.16703081617507	5.82154640117641	9.79235143656727	3.87379013370627	3.78857822936257	7.65956428264689	7.54012433584487	4.1433259586955	11.6585730258896
AC0041	CC_AC	CC_F1	M	35.47	80	4.37086595911997	5.59039230235418	9.78375788084372	3.83757084625157	3.81516054708056	7.6486011793007	7.39593976449241	4.25721446488194	11.6205270964789
AC0042	CC_AC	CC_F1	M	35.92	80	4.19453339158264	5.3966647990613	9.38746768762201	3.73582989441436	3.75431085553661	7.48910041326727	7.54548374857437	3.988464616867	11.4924246788917
AC0050	CC_AC	CC_F1	F	27.39	75	4.4770467894703	5.21852909718494	9.51481646905834	3.710990433833	3.76131958227428	7.46944609726853	7.34107791812619	4.0182987693799	11.3277866328776
AC0051	CC_AC	CC_F1	F	24.04	75	4.22970035998487	5.38974228245594	9.4051543118305	3.75561579504613	3.68182699213312	7.43566742128775	7.05273882970297	4.0306265021706	11.0336632629422
AC0052	CC_AC	CC_F1	F	23.48	75	4.03331762978561	5.37499073299309	9.18354370130729	3.61484093702614	3.59768675679248	7.20804585168546	7.03961291549472	3.96165369511268	10.9631040312495
AC0055	CC_AC	CC_F1	M	30.64	76	4.28620481701501	5.27679482210627	9.38099909004963	3.86746040703715	3.7294302513923	7.5954032151032	7.47346305269518	3.97785432111333	11.4184248037985
AC0061	CC_AC	CC_F1	F	23.64	73	4.18160439524393	5.33771570853746	9.33762383049002	3.69096532088829	3.64235500740935	7.33105892760384	7.33247911691537	4.08556605625218	11.3503656328772
AC0065	CC_AC	CC_F1	M	26.68	69	3.89807063878326	5.45824981308294	9.17199338213466	3.8596923452524	3.72088027219366	7.5778839394649	7.06670715397207	4.10112789364097	11.1499035870271
AC0066	CC_AC	CC_F1	M	24.62	69	4.1936239082182	5.38552770273211	9.38201078384492	3.72005712321733	3.71560896758526	7.4349260251868	7.37321334290552	3.99766807026296	11.3013151889504
AC0100	CC_AC	CC_F1	F	19.22	74	4.1987487266649	5.02510187174729	9.03510210316805	3.57017156450499	3.71231060122938	7.28092542195015	7.20192508986313	3.76538842617863	10.9088324306499
AC0107	CC_AC	CC_F1	M	25.97	71	4.18520035857316	5.40573642644219	9.37329322948026	3.77837928217907	3.68698047187668	7.46353970981598	7.25471570773107	4.13592794908229	11.3335166651838
AC0108	CC_AC	CC_F1	M	24.59	71	4.1289401109029	5.41221032635976	9.35838791887699	3.77562246523669	3.60720806164546	7.37836194558115	7.24525361874931	3.96258122945133	11.176678844809
AC0109	CC_AC	CC_F1	M	27.82	71	4.00499693973405	5.47991625617689	9.26727383878625	3.79390959301879	3.72088027219366	7.51302535600673	7.15422602382676	4.11633331983696	11.2367989214011
AC0118	CC_AC	CC_F1	F	23.39	72	4.13890139799844	5.59361610287614	9.51801637012536	3.71297050890524	3.73910751383268	7.45072647464662	7.24812734435592	4.22065753171233	11.4295231746561
AC0119	CC_AC	CC_F1	F	22.52	72	4.30359765376543	5.46247051293666	9.5716123273923	3.5403672125925	3.76001662230368	7.29957704254157	7.16132843821592	4.28503500569132	11.4005482324316
AC0120	CC_AC	CC_F1	F	22.62	72	4.04204275044127	5.58066010524127	9.42554909099557	3.60533978981177	3.82958222264518	7.42948685980398	7.42800275982717	3.81451831821529	11.1980857739169
AD0002	CC_AD	CC_F1	M	28.07	74	4.79841479992647	4.8563657042022	9.43023615173915	3.8579463448835	4.0849663401306	7.93967883481442	6.97141664226146	4.40026703735126	11.3238928818671
AD0007	CC_AD	CC_F1	F	23.11	74	4.76828101070864	4.44921607142578	9.08268355603628	3.70173607919311	3.75789834881147	7.45705370773203	6.89286769059148	4.07956492778335	10.9243180565196
AD0008	CC_AD	CC_F1	F	21.89	74	4.57004909229375	4.5510373411076	8.96914737527083	3.63696989264415	3.6383169185765	7.2741081927615	6.87899156853677	4.25707058903185	11.1008501926654
AD0014	CC_AD	CC_F1	F	22.63	66	4.63217929952965	4.70265905209764	9.11731422756885	3.71742182163929	3.71231060122937	7.42222843895282	7.00891931755531	4.32699664894717	11.2790181310254
AD0019	CC_AD	CC_F1	M	25.64	70	4.76694775319519	4.49714692568433	9.05404805204893	4.02241221159642	3.68315761270136	7.70524821144653	6.65082889570917	4.16102751733271	10.7634532098207
AD0020	CC_AD	CC_F1	M	25.04	70	4.65668900378607	4.67720282050804	9.1612724467392	3.8008453007193	3.77659568924183	7.57440756759233	6.7569038767767	4.1514485423765	10.8833117661859
AD0021	CC_AD	CC_F1	M	24.21	70	4.79457122469954	4.60275090856081	9.22003633676221	4.00501560546273	3.66832727547584	7.67218841009526	6.84229859038613	4.27530408275248	11.0744446813373
AD0024	CC_AD	CC_F1	F	18.83	70	4.56693005682405	4.50977017548272	8.91588559458111	3.73877988119119	3.56931365951495	7.30310036902137	6.81817607575516	4.12896173389873	10.8813418290209
AD0037	CC_AD	CC_F1	M	32.56	69	5.18703141909966	4.41308125269313	9.44327418028342	3.99214854433048	4.0135707294129	8.00421763822049	6.97852957291148	4.17205285201422	11.1272480874653
AD0038	CC_AD	CC_F1	M	30.82	69	4.72574803192655	4.90896472877543	9.45768055972113	4.17748129858172	3.83293947251975	8.0055184091975	6.9836183314955	4.10515834042976	11.075053047277
AD0039	CC_AD	CC_F1	F	26.16	69	4.94311058407591	4.72378978023575	9.50508765418003	3.89837786778039	3.82958222264518	7.72683958679097	7.03647994383555	4.13474303917426	11.1571524144828
AD0040	CC_AD	CC_F1	F	26.77	69	5.02202641316703	4.60149294487286	9.47785487324867	3.9365276577207	3.8425154521485	7.77622498388518	6.76913029864251	4.21877055550548	10.9730442448757
AD0080	CC_AD	CC_F1	M	29.94	73	5.00174741809839	4.48768289583652	9.35218542907956	4.09724297546533	3.87552899615007	7.97270499893229	6.79081180714059	4.42386708661099	11.2033354408408
AD0081	CC_AD	CC_F1	M	29.58	73	4.93215695608984	4.46190507445	9.20029268786114	3.83325905725141	4.05305440377994	7.88557068321628	6.61583328084981	4.35155719254614	10.9604219809276
AD0083	CC_AD	CC_F1	M	28.25	73	4.70922041789467	4.83861868218147	9.32719605888776	3.58062145444056	4.25591940713167	7.83077582363332	7.15002972021795	4.05063575257021	11.1487499299249
AD0090	CC_AD	CC_F1	M	29.86	71	4.66270445547779	4.83758497113796	9.30889685612427	3.74630818273137	4.09858817155371	7.84281199570664	6.78873699593673	4.07220149305017	10.8277917878023
AD0091	CC_AD	CC_F1	F	25	71	4.75638088129724	4.71570720460298	9.31146851654341	3.94895555811913	3.72663722409359	7.66979302197915	7.02837996980812	4.09679447861374	11.0871028677468
AD0092	CC_AD	CC_F1	F	20.36	72	4.55752333906389	4.2550125219794	8.63986746008074	3.74385496513954	3.36528230613718	7.10672392878744	6.63653900764548	3.90763675384496	10.5308131215021
AD0093	CC_AD	CC_F1	F	20.65	72	4.74235990666906	4.17216207821652	8.77532130007826	3.63629619255638	3.42964283854748	7.064106454464	6.71826800596701	3.68698047187668	10.3860988826412
AD0114	CC_AD	CC_F1	F	24.79	73	4.84602359313525	4.57490141322951	9.23453988406981	3.99398923383626	3.85222662884727	7.84015624844301	7.25826081096567	4.28045850347834	11.4924246788917
AE0001	CC_AE	CC_F1	M	31.67	67	4.24574501511594	5.21450982460116	9.29448679438368	3.88436931817766	4.01234968565802	7.89612721528725	7.39709909356364	3.80728577860922	11.1360518138162
AE0002	CC_AE	CC_F1	F	28	67	4.29631821695807	4.94435397467814	9.07971974885642	3.85492866341259	3.73123639025994	7.5860431055986	7.24127923781427	3.70223243462644	10.8682749321132
AE0006	CC_AE	CC_F1	F	29.69	67	4.38254132757044	5.06981774906362	9.27604330172137	3.77708220720704	3.8698352678118	7.64387499897794	7.36781175112394	3.81243032723222	11.1170600879909
AE0044	CC_AE	CC_F1	M	32.77	70	4.50597234553865	5.19786624192054	9.48186520681588	3.89130119625814	4.06120671722088	7.95147313395449	7.34308007582649	4.08436653595144	11.3986676853043
AE0053	CC_AE	CC_F1	F	27.59	68	4.3623402561478	5.01794346389242	9.20671253973938	3.7508832293208	3.89208812849863	7.6363391098091	7.04683084797698	4.38115566945526	11.3936692948321
AE0054	CC_AE	CC_F1	F	25.1	68	4.09876143442442	5.12146080646228	9.06304288480809	3.81435774410319	3.82734242000895	7.6376223394457	7.57893462169981	3.5069930139651	11.0025883318426
AE0055	CC_AE	CC_F1	F	25.25	68	4.40495870878609	4.76459977929131	9.047798097021	3.72269055925953	3.9121796993492	7.63104350662476	7.38043697893289	3.79713707943234	11.1379217091879
AE0059	CC_AE	CC_F1	M	35.35	72	4.47913593379801	5.00174339120779	9.28661244765777	3.92562096998679	3.90073390530551	7.82412455166711	7.44727299083362	3.64504458134602	11.051634494499
AE0060	CC_AE	CC_F1	M	35.4	72	4.47679535839617	5.05586906085225	9.37936614639868	3.86508408705425	4.10993004806651	7.96786357814941	7.42594101781047	3.76001662230368	11.1447936275195
AE0062	CC_AE	CC_F1	F	26.64	72	4.13371486454585	5.02563783624887	8.95712053347575	3.8035838363312	3.78097209722579	7.5790962521926	7.1391421053233	3.72055103445713	10.816415764938
AE0063	CC_AE	CC_F1	F	25.85	72	4.31831860393063	4.99963149602241	9.13013148098927	3.78922485476911	3.79778224757555	7.57448843157081	7.0541282239551	3.88231889468137	10.9104044379665
AE0064	CC_AE	CC_F1	F	29.08	72	4.35787541316226	5.010441964353	9.20215723025555	3.74221859329462	3.88200334878784	7.62116460916571	7.32788339153947	3.74761590881456	11.037936854322
AE0070	CC_AE	CC_F1	M	39.62	77	4.39399869301621	5.48241467122848	9.62464974362567	4.07641079872969	4.06648189470948	8.14244742076975	7.56364495464984	3.72351312606791	11.2543913651516
AE0071	CC_AE	CC_F1	M	35.19	77	4.41662318896644	5.27708906999756	9.51123146370315	3.87789891565007	4.15425083498818	8.03049811655541	7.30628667655465	3.95577426049566	11.2294378755127
AE0076	CC_AE	CC_F1	M	37.63	66	4.31238328682781	5.27572045764369	9.44779582553483	3.93497141031545	4.08091595110706	8.01515283697073	7.48844610049375	3.95608392226454	11.3954431682142
AE0077	CC_AE	CC_F1	F	32	66	4.13987216887841	5.27487349525264	9.29401147707787	3.88941190927369	3.8292623310502	7.71676583809565	7.23086785939281	4.15484055049048	11.348962507648
AE0090	CC_AE	CC_F1	F	26.28	67	4.2086341249244	5.08083167399047	9.17027476797821	3.81001968498852	3.76457500921419	7.5675309711953	7.23967195389404	3.8008453007193	11.0147730344297
AE0091	CC_AE	CC_F1	M	35.9	63	4.16902106047615	5.38599493430971	9.37145081933786	3.96428114542851	4.11410075229083	8.07324903616877	7.48811892266676	3.98539207606981	11.4255032711912
AE0092	CC_AE	CC_F1	M	36.11	63	4.21513158079021	5.42281195813684	9.46821966847208	3.97461947864195	4.20276991994566	8.17675210581806	7.24846535481822	3.95809613324386	11.1718004368141
AF0032	CC_AF	CC_F1	F	NA	68	4.15960889989384	4.71656586341829	8.68731511875738	3.18845965945941	3.79213330461892	6.9782662603257	6.01083604833803	3.79729838174458	9.75269834456085
AF0033	CC_AF	CC_F1	F	18.55	68	4.28119091635944	4.95125771811342	8.99911596251065	3.50034998250175	3.76603903325497	7.26365954598644	6.65294671555394	4.13029659951922	10.7135451648836
AF0034	CC_AF	CC_F1	F	16.8	68	4.27007576073353	4.87316973390502	8.94193817266931	3.63865359714277	3.21352610071865	6.84158241929453	6.60128207244623	3.96690685547317	10.4959742282458
AF0035	CC_AF	CC_F1	M	21.75	71	3.9843545557995	5.35322407550886	9.07101796417725	3.73386194174343	3.68382274274971	7.41644962229233	6.93008838327478	4.05532057918976	10.9238134367079
AF0036	CC_AF	CC_F1	M	23	71	4.18183057640993	5.33839280989788	9.24583524908303	3.83533570890476	3.68149426184532	7.51644862950583	6.88335310731623	4.34592337714323	11.1889476716982
AF0037	CC_AF	CC_F1	M	21.52	71	4.40845852432473	4.83935565480065	9.02614874834254	3.84139948456288	3.61755096715996	7.4589426194334	6.57562354457735	4.28560672484072	10.8078050500553
AF0038	CC_AF	CC_F1	F	14.78	71	4.22336221430373	4.67467705448215	8.6669414132625	3.39572157280305	3.52528367652874	6.92044796237931	6.64087531881152	3.64218684309303	10.2384422643291
AF0039	CC_AF	CC_F1	F	15.63	71	4.16954762627119	4.97287276637218	8.904341492876	3.52945109046719	3.39680364460473	6.92593315012497	6.49030623314494	4.23442144808473	10.6849216188047
AF0040	CC_AF	CC_F1	F	14.71	71	4.10657580136941	4.85797340223218	8.77347496540322	3.35160409356475	3.40652682361375	6.75681322814239	6.58344324802759	3.51588893453704	10.0613890691097
AF0041	CC_AF	CC_F1	F	15.38	71	4.11924948444868	4.6791288679908	8.5893162219457	3.53430686273844	3.43124977231329	6.96508793914334	6.53563501122883	3.58113459674445	10.0728273091521
AF0044	CC_AF	CC_F1	F	22.02	70	4.20916367794797	5.19437655649318	9.13975634341247	3.71231060122937	3.90041984919573	7.61272126115228	6.89322312129819	4.01951800593056	10.8512418644135
AF0045	CC_AF	CC_F1	M	25.76	70	4.51967732119715	5.1330257841953	9.43837819894441	3.97723836348791	3.53257342457308	7.50911113248432	7.06731384615117	4.04337111826258	11.0558457387936
AF0046	CC_AF	CC_F1	M	22.61	70	4.44565207263437	4.99022858309395	9.22750236841451	3.60533978981177	3.51501778089386	7.11877974093875	6.79775330532081	4.21935125345118	10.9713137317278
AF0047	CC_AF	CC_F1	M	22.72	70	4.34378607790523	5.07818786482251	9.17058599629705	3.62042815147601	3.82542154539862	7.44488750754503	6.70850579488458	4.22370394322329	10.88162327045
AF0048	CC_AF	CC_F1	F	17.32	70	4.24314146855545	4.94272681990775	8.96647313504464	3.5434799279804	3.75104652063927	7.29361707248194	6.94077445246566	3.69560888082059	10.5790937702622
AF0049	CC_AF	CC_F1	F	16.53	70	4.42319109513481	4.77685514650491	8.99401754486303	3.50594495107952	3.70553977174716	7.21008495095585	6.52259534234648	4.10993004806651	10.5807147679162
AF0050	CC_AF	CC_F1	F	17.79	70	4.14640098266721	4.94109603115099	8.83123348932221	3.5424426600864	3.63747508582533	7.17875511492069	6.52409763875434	4.23803610178111	10.701189186254
AF0051	CC_AF	CC_F1	M	24.11	69	4.19797319986755	5.37763488276655	9.30592160223037	3.90261771122922	3.62735785386554	7.52784829815267	6.78936852733743	4.46205389927105	11.2
AF0052	CC_AF	CC_F1	M	24.55	69	4.4146903017203	5.13344720297346	9.2895033303947	3.66782633176654	3.65578308984546	7.31809743034349	7.14214428585701	4.20422703954009	11.3037538012821
AF0053	CC_AF	CC_F1	M	25.23	69	4.32261971475428	5.29207624070447	9.34926145560978	3.5754859809542	3.9195312219703	7.49498665775997	6.94562632165019	4.12718124147704	11.0513573826929
AG0102	CC_AG	CC_F1	F	17.65	73	4.49465131166817	5.14624866317765	9.42879768295892	3.69262440548724	3.61484093702614	7.3035196994326	6.88228523093892	4.29816530626731	11.1567681252234
AG0105	CC_AG	CC_F1	M	19.15	72	4.59251480836076	5.02414495135494	9.3956946519292	3.82782248804722	3.69478010171106	7.5214177519933	6.84516252546278	4.09694398301954	10.8819047046002
AG0106	CC_AG	CC_F1	F	17.45	72	4.57457404022223	5.01311849025221	9.39143552439274	3.69096532088829	3.625499965522	7.30930400243416	7.00743355302068	4.26799133082531	11.2355451581132
AG0107	CC_AG	CC_F1	F	17.26	72	4.69693335177526	5.12340280322869	9.59223171306858	3.78599062333757	3.74745246801077	7.52532557435225	6.96965924561596	4.42248233461707	11.3662196881813
AG0134	CC_AG	CC_F1	M	22.92	71	4.54836193505735	5.24735355638168	9.55319007618658	3.79568505015893	3.78841655576575	7.58176265785206	7.24381632842799	4.55659137952922	11.7400873080229
AG0135	CC_AG	CC_F1	F	16.83	67	4.5975852312788	5.13187802666496	9.53459151972145	3.68698047187668	3.6542748938743	7.34116135226573	6.62397539246637	4.27645004647546	10.8516369732866
AG0136	CC_AG	CC_F1	F	17.01	67	4.4798877073495	4.97329204081056	9.29754723736998	3.63022726561299	3.36637416221073	6.99168255858345	6.99001788266668	4.30756021432086	11.2286742316268
AG0137	CC_AG	CC_F1	F	NA	67	4.56834926697024	5.18376245660313	9.57066199205653	3.60516989890906	3.75740934687718	7.36190702196109	6.83325142227329	4.305	11.1000225224997
AG0138	CC_AG	CC_F1	F	18.08	67	4.57950431908676	5.0381970898009	9.45722317953367	3.54399844808092	3.53240003397124	7.07337790592303	7.09430229127573	4.05199642151866	11.062768640806
AG0139	CC_AG	CC_F1	F	18.08	67	4.51067459598235	5.22686689533445	9.55387783678262	3.60415038531968	3.66765933532546	7.27031808107458	6.80333741629797	4.54703749709632	11.3007190036741
AG0140	CC_AG	CC_F1	M	27.12	71	4.62840068410577	5.42291241794301	9.77453194222064	3.79358669335498	3.77837928217907	7.57084869747111	7.00157482285236	4.56920945022221	11.5281839419746
AG0141	CC_AG	CC_F1	M	NA	71	4.64557064024955	5.20180615142954	9.62571488295102	3.81901165224721	3.59751650447917	7.41562370943942	6.82930633373551	4.53273648031738	11.3404861006925
AG0142	CC_AG	CC_F1	F	NA	71	4.55041463882633	5.41645010252658	9.77599626031897	3.6619769251048	3.76538842617863	7.42470369779158	7.02341085228538	4.20597491671075	11.195678853915
AG0143	CC_AG	CC_F1	M	25.73	69	4.71310006250111	5.18651502152519	9.66083451092376	3.91530969400889	3.80132871506793	7.71605145135775	6.92434112389042	4.5657228343385	11.4548428623006
AG0144	CC_AG	CC_F1	M	22.42	69	4.58068156240808	5.07451552446423	9.47150140169909	3.86048572073515	3.68182699213312	7.54166758747692	6.88539940744181	4.37443996415541	11.2378890366474
AG0145	CC_AG	CC_F1	M	24.37	69	4.29528201724843	5.55864918182427	9.61788997043638	3.76977784491341	3.68731270710798	7.45639658280057	6.80720757726691	4.25419205020178	11.0427634675384
AG0148	CC_AG	CC_F1	M	19.08	72	4.28814663741471	5.29582059248336	9.38765482882433	3.76766505942341	3.61263754063426	7.37744874600969	6.9339761320616	4.20553801552191	11.0905827168819
AG0149	CC_AG	CC_F1	M	24.56	72	4.62599217090331	5.14705260262278	9.5740811263473	3.70438253964139	3.92124980076506	7.62020012860555	6.94103918732635	4.5371935158201	11.4531851464996
AG0150	CC_AG	CC_F1	M	20.32	72	4.6452257174694	4.86535397777608	9.27277797272967	3.90716649248532	3.58711583308931	7.49081771237293	6.81709798961406	4.52435078215649	11.2903620402536
AG0173	CC_AG	CC_F1	F	17.21	74	4.52420998284753	5.09502245109079	9.40684341430728	3.47435605544394	3.59428017828327	7.06150479713779	6.8001856592302	4.48505574101371	11.2141004989255
AH0006	CC_AH	CC_F1	M	16.38	70	4.00222824820981	4.69030698005919	8.48070285902447	3.73599384367801	3.54676260835145	7.28143014798604	6.31039420321742	3.97477357845702	10.2500414633308
AH0085	CC_AH	CC_F1	F	18.64	73	4.11455878098355	4.89035892461437	8.83727422439865	3.30078021079865	3.48913313016285	6.78747375685534	6.73065561442569	4.05063575257021	10.712115804079
AH0086	CC_AH	CC_F1	F	16.29	73	4.04193705665059	4.76487990235898	8.59725762157661	3.55917476390244	3.36327964938986	6.91628693736748	6.6003541571646	4.03715555806313	10.5687250886756
AH0087	CC_AH	CC_F1	F	16.68	73	4.35956175152233	4.77503077921881	8.87862321972103	3.24689852012655	3.57034312076585	6.81610959418934	6.60647598951211	4.27372788090211	10.7892573887177
AH0088	CC_AH	CC_F1	F	16.3	73	4.14237504025398	4.62920284808744	8.53738982306776	3.43820447326799	3.59069979251956	7.02419568349288	6.6246226307617	3.97307815176092	10.5173107304101
AH0089	CC_AH	CC_F1	F	14.62	73	3.98252188945106	4.71580600548783	8.50817806312319	3.33823681005407	3.33915408449505	6.67546440332057	6.5157367196657	3.93263588449274	10.4129558723736
AH0094	CC_AH	CC_F1	F	14.08	73	4.11879128705898	4.42623946593791	8.34234919727774	3.33860375007277	3.29632370983191	6.63349266977812	6.49030623314493	4.0160117031702	10.4208936756883
AH0095	CC_AH	CC_F1	F	16.43	73	4.04927626794386	4.74035382286578	8.58306114924933	3.42123881072339	3.44034155281129	6.86080352436943	6.62850473334673	3.73779681095696	10.336442811722
AH0096	CC_AH	CC_F1	F	17.67	73	4.32393600752033	4.86782745152364	8.93635578848859	3.40382872659598	3.674166572163	7.07779273502693	7.07363767802677	3.82205769187227	10.7998113409448
AH0097	CC_AH	CC_F1	M	22.94	73	4.38305153672099	4.82529103662524	8.99905297259281	3.53932903245799	3.73189295130501	7.27031808107458	6.7666867815793	3.95128143771106	10.6828004287265
AH0098	CC_AH	CC_F1	M	22.73	73	4.28877970722943	4.9140322696454	8.97805932892865	3.75936497297083	3.65745813373168	7.41677996168148	6.78395349335474	3.93948283407861	10.6687440685397
AH0099	CC_AH	CC_F1	M	19.95	73	4.1847357937672	4.81289054308086	8.81836188014476	3.59700569918926	3.54123213020553	7.13682527458813	6.6663745769346	4.00685038402983	10.61729485321
AH0100	CC_AH	CC_F1	M	23.46	73	4.35476069278155	4.86111938531924	9.0083077818955	3.65494528002814	3.82958222264518	7.48451902262263	7.07874459208693	4.18509856514754	11.2107682609177
AH0108	CC_AH	CC_F1	M	20.12	76	4.09552956329445	4.91084355786795	8.77491178290919	3.39355639410928	3.43820447326799	6.83163779777587	6.73720453897609	3.94119271287259	10.6183908856286
AH0109	CC_AH	CC_F1	M	17.33	76	4.16814796402424	4.68552133635727	8.68795408782277	3.4653535173197	3.43570953370625	6.89801964334692	6.55266930342132	4.08901271702596	10.595119159311
AH0110	CC_AH	CC_F1	M	20.9	76	4.17932910156727	4.99982230644898	8.9627955759232	3.47382714020142	3.61992057923927	7.08574978389725	6.65055260861832	4.16397046099033	10.7635101151994
AH0111	CC_AH	CC_F1	M	21.47	76	4.20986817876994	4.88873541175843	8.89107340631774	3.53083913538977	3.6119593020963	7.14231580091499	7.05812120893372	3.93761666493832	10.9686895297478
AH0112	CC_AH	CC_F1	M	23	76	4.24835219096781	5.00555050138521	9.0423192795894	3.55779777390453	3.65360438471381	7.20728104072541	6.92009392999835	3.948024822617	10.8488709089932
AH0113	CC_AH	CC_F1	F	19.28	76	4.1419323715018	4.97094566229686	8.92472259434591	3.54624449241729	3.59989930414727	7.14557380481092	6.93044190510245	4.01204436665399	10.8939994951349
AH0137	CC_AH	CC_F1	F	19.32	71	4.36642287729853	4.83816946675365	8.99475194576635	3.38578646698223	3.74041775741695	7.12600343811312	6.89428930347429	4.0237824245354	10.8643292475882
BA0090	CC_BA	CC_F1	M	30.25	70	4.42741720558238	5.2390013472219	9.44291899538823	3.948024822617	3.69925330303293	7.64723969808715	7.52841782846834	4.06603000480813	11.5299902428406
BA0091	CC_BA	CC_F1	M	28	70	4.45176018729948	5.21193964286848	9.48421865727335	4.00685038402983	3.7834012475549	7.78928912032414	6.98019698862432	4.08016543782234	11.0303875725198
BA0093	CC_BA	CC_F1	M	28.04	70	4.33367388585244	5.29836148713093	9.38413368769514	3.91468389528452	3.64454043742143	7.55910874376074	7.06696717128359	4.02210765644084	11.0450928017831
BA0095	CC_BA	CC_F1	F	22.58	70	4.44091976959105	4.98617127581312	9.27372254047044	3.58404101539031	3.80003947347919	7.37910902480781	7.21925377030064	3.95376086783204	11.1002432405781
BA0096	CC_BA	CC_F1	F	21.18	70	4.17077490074691	5.24981317328801	9.13955780253657	3.72647286317773	3.69842534060105	7.42247600198209	7.30326810407505	3.92468470071164	11.1541326422093
BA0098	CC_BA	CC_F1	F	20.14	70	4.18568301115498	5.14088529338736	9.15049882646401	3.69245853057282	3.59359847506646	7.27781217125037	7.15242790945844	3.78162002321756	10.8690075443897
BA0099	CC_BA	CC_F1	F	22.31	70	4.32448015585024	5.25591106493289	9.35459913810951	3.73451804119354	3.59223468052966	7.32570986321462	7.24609895046983	3.88547294418582	11.0800293320911
BA0100	CC_BA	CC_F1	M	31.06	70	4.37352266995039	5.39493918357292	9.55187334245611	3.94523129866932	3.88862443545272	7.83296559420505	7.42882729641765	4.05652868842315	11.4236268321405
BA0104	CC_BA	CC_F1	F	20.52	70	4.34638424297805	5.04743533861882	9.22326769271485	3.70587034311779	3.59001740942854	7.2939529748964	7.49596724912803	3.70966979662611	11.1186026550102
BA0105	CC_BA	CC_F1	F	22.14	70	4.11438306643171	5.37382494157093	9.31520267383404	3.81772838216655	3.65980190720755	7.47608520550696	7.40082427841656	3.73845221983644	11.044316411621
BA0106	CC_BA	CC_F1	F	21.49	70	4.27021477788221	5.25491298271026	9.30474673463563	3.76262209104236	3.56948525700835	7.32412110768248	7.08281017675894	3.90450060827246	10.9029915619522
BA0107	CC_BA	CC_F1	F	22.66	70	4.3829924518518	5.18921151426306	9.36291693568808	3.71808082214467	3.71412506520715	7.42907463954967	7.33715544335814	4.23036936921589	11.5056344892405
BA0108	CC_BA	CC_F1	F	21.35	70	4.2382442200589	5.13810356634262	9.15012348949415	3.63528540832766	3.61805887182616	7.24576082961617	7.26062325148468	3.96397212401904	11.1579758468998
BA0110	CC_BA	CC_F1	M	30.13	72	4.22672844008271	5.52784561786073	9.45446367949564	3.98539207606981	3.76197089302934	7.74671059224494	7.36614892599926	4.09799036114045	11.4052213919766
BA0111	CC_BA	CC_F1	M	30.32	72	4.38488636327684	5.37829277545442	9.50570212442728	3.90073390530551	3.79584641417431	7.69530538705255	7.50062330743252	3.84697608518691	11.3068419552057
BA0112	CC_BA	CC_F1	M	27.35	72	4.34362484497984	5.22663496008344	9.34981844313246	3.90151893497904	3.80728577860922	7.70485074482303	7.10310319508312	3.97276981462556	11.0224441481915
BA0114	CC_BA	CC_F1	M	29.37	72	4.20787458748627	5.4554097588584	9.3689517677717	3.92624502546644	3.81532108740536	7.74149048956336	7.34416435001287	4.05244987630939	11.3626625400916
BA0116	CC_BA	CC_F1	M	27.92	72	4.35037966089807	5.4235776493948	9.52466450130918	3.87742504763148	3.59001740942854	7.46723174945039	7.50307270389938	3.94957592660276	11.3601826569822
BA0118	CC_BA	CC_F1	F	20.62	72	4.28240949045088	5.19338414417487	9.28562729503204	3.6542748938743	3.77270128687655	7.42577605371991	7.4579571599735	3.81323353599016	11.1838555516423
BA0119	CC_BA	CC_F1	F	18.28	72	4.14812034618298	5.13844254632252	9.07387233070803	3.56931365951495	3.69627177031127	7.26188852847522	7.52044047912089	3.80648131481031	11.2341276919928
BB0452	CC_BB	CC_Parental		18.55	NA	4.11725615762864	5.08544164931034	9.06095855080489	3.59734624410829	3.41353189526625	7.00174978130467	7.18259354272536	3.84697608518691	10.9791267867713
BB0486	CC_BB	CC_Parental	M	29.14	73	4.08602578409149	5.44492581140302	9.40653691510127	3.63612774803086	3.75561579504614	7.38649274013046	7.76282326219012	3.86112030374605	11.5615018488084
BB0492	CC_BB	CC_Parental	F	20.33	73	3.82054343549395	5.64569734967812	9.24885637214632	3.48930867078279	3.63005853947289	7.10646536612964	7.00472340638801	4.40193707360748	11.3073294813585
BB0493	CC_BB	CC_Parental	F	20.1	73	3.93676039537046	5.26769995240752	9.03805598576936	3.68581741273221	3.50594495107952	7.18498086288335	7.20609117344487	4.00011874823736	11.1202000881279
BB0504	CC_BB	CC_Parental	F	18.22	73	4.06700900197651	5.02971620018358	8.96284591977383	3.63781184230301	3.44727791162825	7.08159939561678	6.94447982213211	4.05154291597658	10.9024859550471
BB0505	CC_BB	CC_Parental	F	19.65	73	3.97535294009577	5.25104607664955	9.01339424636226	3.71412506520715	3.36346175836741	7.07536924831489	7.14583095238056	4.02088920513858	11.0550146992213
BB0510	CC_BB	CC_Parental	M	25.93	71	4.07406319109948	5.23123047217747	9.18394772798656	3.53118606136805	3.67249914908091	7.20124468408066	7.270907783764	4.27143418537615	11.462166025669
BB0511	CC_BB	CC_Parental	M	26.48	71	3.9346488105001	5.4162013211086	9.18654675280666	3.76131958227429	3.64638862437892	7.40620179309206	7.16586003212455	4.16514705622743	11.2348364474077
BB0520	CC_BB	CC_Parental	M	25.47	71	4.15759481892147	5.28241992617758	9.29850706637188	3.72860898995859	3.70173607919311	7.42948685980398	7.28319641366344	4.48464602839511	11.6731165504333
BB0530	CC_BB	CC_Parental	M	25.73	71	4.02832968957366	5.270227879739	9.15304806988466	3.59615419580418	3.63528540832766	7.23078315260526	7.30360356262578	4.0306265021706	11.2316194290939
BB0534	CC_BB	CC_Parental	M	21.84	71	3.86328469550593	5.09505983408277	8.84737850569351	3.6138241517816	3.59206416980543	7.20405094373992	7.18259354272536	4.31636710672297	11.4016764118265
BB0541	CC_BB	CC_Parental	F	18.34	72	4.06428683899756	5.12430115288389	9.05837361211652	3.26176715907191	3.64823587504975	6.90361137376663	7.33723892210142	3.95438048245234	11.1882907541769
BB0542	CC_BB	CC_Parental	F	18.23	72	3.91758024332278	5.21907912261371	8.97956233289964	3.60177039801262	3.40220884132647	7.0021871583099	7.03813363044494	4.4631519131663	11.3517685846744
BB0543	CC_BB	CC_Parental	F	18.3	72	3.80889190174631	5.47948427209983	9.11653859994082	3.35215229367641	3.71115548044002	7.06046386578106	7.09922178833709	4.56907539880882	11.5437407282042
BB0544	CC_BB	CC_Parental	F	19.47	72	4.10355495550522	5.05610705681196	9.03069030920135	3.61534922241268	3.32426307623208	6.93415279612441	7.28176661257418	4.10754488715583	11.2835787762571
BB0545	CC_BB	CC_Parental	M	26.2	71	4.1226500785038	5.27908594087592	9.2566887086735	3.79874979434024	3.68166063074803	7.47862453931203	7.20677112166052	4.20844983337095	11.3372990610639
BB0547	CC_BB	CC_Parental	M	25.66	71	3.93108568357466	5.33658007614714	9.12356618011223	3.78275362665876	3.65980190720755	7.44118438153497	7.14223004390086	4.15218617116333	11.2220720011948
BB0568	CC_BB	CC_Parental	F	20.49	70	4.03525302459311	5.3980172658145	9.29434072697914	3.54486247970214	3.58404101539031	7.11972611832787	7.44571017432185	4.27358456099795	11.613725715721
BB0633	CC_BB	CC_Parental	M	27.15	71	4.07448453557706	5.36767386708915	9.32817330477108	3.69229264820653	3.71165057622616	7.40322395987046	7.44488750754503	4.07821345689507	11.4467124101202
BC0009	CC_BC	CC_F1	F	21.3	76	4.02277048081849	5.91098477797761	9.80283058471972	3.54607177028328	3.77886557051187	7.32311750554366	7.29244129218741	4.39511376417039	11.6076063423946
BC0011	CC_BC	CC_F1	M	27.99	76	4.15351683525137	6.00141733677054	9.98790799170062	3.84570214655269	3.71560896758526	7.55683961719448	7.42066034797443	4.18890200410561	11.5656863177245
BC0014	CC_BC	CC_F1	F	19.6	76	3.96074455252991	5.81695292437406	9.58859430157787	3.65561554324302	3.63966344597959	7.28361688997987	7.23594845199992	4.28045850347834	11.4412532093298
BC0015	CC_BC	CC_F1	F	19.51	76	3.91963623035961	5.63200764187854	9.3494857689397	3.48245602987317	3.63123945781602	7.11111805555216	7.27478178366884	4.07701177334577	11.276465536683
BC0018	CC_BC	CC_F1	M	31.27	76	4.11920468976968	5.94069812936306	9.82393139729688	3.81788881451516	3.75496338197858	7.56914955592767	7.21127415925924	4.59367499938775	11.7579685745455
BC0024	CC_BC	CC_F1	F	22.76	75	4.20540342323562	5.73258039435513	9.77051670111456	3.63225136795349	3.72466441441373	7.34324689766046	7.30192611575877	4.20815874225296	11.4715136316007
BC0025	CC_BC	CC_F1	F	22.05	75	3.86806874639738	5.91642650466585	9.60672496588828	3.62617567142024	3.69974999155348	7.32579347238236	7.31206879070486	4.31849510825241	11.5329116011526
BC0026	CC_BC	CC_F1	F	19.9	75	4.10839483537433	5.65290395795183	9.56948873611638	3.41693942000733	3.70421719125647	7.11129031892244	6.99492315897752	4.30272297504731	11.2250734964186
BC0027	CC_BC	CC_F1	F	21.16	75	4.00532659557945	5.80210005891727	9.64419836276844	3.56416189306827	3.80519381897953	7.36814427111739	7.25218243013784	4.36210098461739	11.5478255528909
BC0039	CC_BC	CC_F1		28.11	NA	4.20611303251264	5.83993282871405	9.87210698132593	3.5780546390462	3.54503526075552	7.12247850119605	7.16201263612401	4.53395246997584	11.615993285122
BC0040	CC_BC	CC_F1	M	26.89	77	3.95341292649045	6.05422551518231	9.75847678017169	3.98354741405195	3.69842534060105	7.68184222696613	7.12385429384964	4.39120996992856	11.4653183558068
BC0041	CC_BC	CC_F1	M	31.02	77	4.01044114495288	5.88871469224103	9.72060331646433	3.85286257216631	3.84506501895612	7.69530538705255	7.2247664322108	4.28860699994765	11.4850141488811
BC0043	CC_BC	CC_F1	M	24.05	77	3.97026393897599	5.57887563452616	9.3863793071035	3.47435605544394	3.70090867220471	7.17175536392591	7.02532917378254	4.57215758696045	11.5321149404608
BC0052	CC_BC	CC_F1	M	32.05	77	4.20122341267802	5.80756324192289	9.82615242600303	4.03624516103767	3.94445496868706	7.97738992402904	7.18838994490421	4.61721506971464	11.7794110633766
BC0061	CC_BC	CC_F1	M	31.37	75	4.05991654524236	5.94386507117061	9.82011466147947	3.625499965522	4.09051035935615	7.69848848800854	7.36714666611165	4.07821345689507	11.4100536808553
BC0093	CC_BC	CC_F1	F	20.49	70	4.11960549656903	5.78340915774802	9.74241365571906	3.68631591158435	3.67833182298716	7.36082536133007	7.26602023118571	4.42912519579205	11.6013253553204
BC0094	CC_BC	CC_F1	F	22.86	70	4.16220492108472	5.57336065443114	9.5703673989064	3.57976605380854	3.69676885942305	7.27503436418001	7.26163549071419	4.2005832928297	11.3694524934141
BC0099	CC_BC	CC_F1	M	22.99	63	3.86634439434637	5.57885990085278	9.2489067422419	3.74287322788256	3.08357746781235	6.79522994460084	7.09887667169954	4.27358456099794	11.2886259128381
BC0100	CC_BC	CC_F1	F	20.43	63	3.93935599430184	5.60405505607535	9.33162538710726	3.72071565696708	3.54607177028328	7.2631535850483	7.31533492056242	3.96505359358483	11.1836364837203
BC0105	CC_BC	CC_F1	F	20.96	63	4.02492719714858	5.63131955182395	9.48741139468207	3.69262440548724	3.7057050611186	7.39428326479315	7.23222303306528	4.26756077871188	11.4145619714468
BD0001	CC_BD	CC_F1	M	29.33	70	4.68017054558906	5.23327592460039	9.699705182768	3.96767879244276	3.97369475425579	7.93790432041102	7.3874048217219	4.41458095406574	11.7679660519565
BD0005	CC_BD	CC_F1	F	21.5	70	4.55859195770934	5.12504076123281	9.48072003771841	3.72417104870332	3.80599855491302	7.52971945028498	7.05760051292222	4.50263811559401	11.4882668405639
BD0009	CC_BD	CC_F1	M	30.25	70	4.58135473331937	5.34067975193214	9.67584546573989	3.8407616432161	4.0957477949698	7.93396811185929	6.842925178606	4.74272600937478	11.5415651018395
BD0014	CC_BD	CC_F1	F	22.44	70	4.55180131136596	5.09711417190415	9.48315271798129	3.7803240601832	3.87774096607806	7.65220393089468	6.9292044997965	4.66722080043359	11.5186164533767
BD0016	CC_BD	CC_F1	M	30.68	70	4.47914129706365	5.36746157101023	9.62862320030032	4.03912738100694	3.89884918918391	7.93651529325056	7.32972202747144	4.55497804605028	11.7915202582195
BD0024	CC_BD	CC_F1	M	30.44	71	4.68603551900337	5.19754470614576	9.72617169703415	4.0711484866067	3.74516354783072	7.80931495074952	7.15790646767615	4.52692224364413	11.6511630320754
BD0034	CC_BD	CC_F1	M	28.32	71	4.65462476667951	5.06680689311774	9.48816340435559	3.95515486422466	3.73861605410344	7.69156356016122	7.35541467219898	4.39511376417039	11.6911526377855
BD0038	CC_BD	CC_F1	M	29.54	70	4.79586208584099	5.30729715440408	9.87568960684841	4.02210765644084	3.91452742997159	7.93574350643971	7.09041606677633	4.4686379356578	11.5296715044272
BD0053	CC_BD	CC_F1	M	29.5	71	4.61401310945795	5.20280672752703	9.65132019756757	4.0426136347665	3.89963459826687	7.94129869731645	7.38309217062878	4.619602255606	11.9293535030193
BD0054	CC_BD	CC_F1	M	30.87	71	4.81409476637314	5.04739645399599	9.70105202060038	3.88862443545272	3.92967555912699	7.81574372660721	7.17807251286862	4.83823573216519	11.9585325186663
BD0058	CC_BD	CC_F1	F	22.55	71	4.54897530029813	5.16109250572046	9.49126560475316	3.86334052343306	3.81243032723222	7.67522149517524	6.94350955929348	4.6493386626487	11.4989249497507
BD0073	CC_BD	CC_F1	F	21.83	74	4.55073544744481	4.78984286796378	9.1564425911008	3.94165891472106	3.61128093617763	7.55165048184832	6.98353062569357	4.35212017297317	11.2535749875317
BD0074	CC_BD	CC_F1	F	23.68	74	4.71691970066554	4.98843698500637	9.49042335268903	3.97292398618448	3.8260619440882	7.79714851724655	7.08514467036489	4.52800452738289	11.5660040636341
BD0075	CC_BD	CC_F1	F	20.74	74	4.53805969871362	5.05582178946441	9.37484234449539	3.90057688041141	3.66030394912772	7.54937911354305	6.95091540734024	4.60632445665739	11.4779723819148
BD0076	CC_BD	CC_F1	F	23.56	74	4.81203138764172	4.80567079332243	9.41922072531798	3.9394828340786	3.75284225621062	7.69028933135809	7.10715484564674	4.38730270211664	11.4216428327977
BD0080	CC_BD	CC_F1	M	27.74	68	4.69880376358597	5.17443518429435	9.64733841494623	3.97847018337451	3.64571666479994	7.6233342442792	7.35541467219898	4.10336751948933	11.4165472013214
BD0148	CC_BD	CC_F1	M	30.1	66	4.78173297080861	5.08577284942193	9.6954055752824	4.16441172316091	3.82638210324061	7.98897521588345	7.43121793517052	4.40360647651445	11.7775910100496
BD0149	CC_BD	CC_F1	F	24.03	66	4.78847993750183	4.97537688480887	9.6115479158253	3.98154806576537	3.75822431475291	7.73705854960398	7.39577413121845	4.3974822341881	11.6931956709875
BE0068	CC_BE	CC_F1	F	25.81	76	4.32499844938869	5.86174283863938	9.88001448532716	3.8425154521485	3.91468389528452	7.75429719574895	7.51970744111764	4.07656105068966	11.5203710877732
BE0083	CC_BE	CC_F1	F	26.12	75	4.32045015924952	5.60032018507786	9.76810627972307	3.89161598824961	4.00822591678663	7.89667018432453	7.56599299497429	4.34578243818072	11.8440227541153
BE0084	CC_BE	CC_F1	F	27.75	75	4.36099602505476	5.56666370006223	9.73874728319841	3.86207198275744	3.89963459826687	7.75879823168511	7.43006392973842	4.38911722331496	11.7622914434221
BE0085	CC_BE	CC_F1	F	26.86	75	4.21859555989819	5.45948707018333	9.50634885635747	3.76473770666696	3.93419305576125	7.69689710207951	7.40322395987045	4.26037850431156	11.5543476665712
BE0086	CC_BE	CC_F1	F	27.65	75	4.24097549020028	5.71661450487947	9.79263486436122	3.88058307474534	3.89712073202769	7.77307371636214	7.45573939995223	4.12317232237509	11.5296183805016
BE0093	CC_BE	CC_F1	F	28.49	63	4.18461948691235	5.59625637676401	9.63662896224996	3.77432444286391	3.90889050754815	7.6807258771551	7.40686337122537	4.2494381981622	11.5651567218088
BE0094	CC_BE	CC_F1	F	24.95	63	4.26423025388321	5.59235180487893	9.68408251757694	3.73057971366382	3.93201284331575	7.66204280854656	7.22256187235527	4.13014830242208	11.3060835394048
BE0095	CC_BE	CC_F1	F	26.14	63	4.13508557576537	5.71381245668744	9.67018585910105	3.7310722319462	3.98216335676979	7.71057228745052	7.54678242696846	3.97292398618448	11.4591731813425
BE0096	CC_BE	CC_F1	F	24.9	63	4.11158739605347	5.51086877347024	9.48115310659894	3.77708220720704	3.73927131938831	7.51269924860566	7.14291607118549	4.08226652731053	11.1694426897675
BE0097	CC_BE	CC_F1	M	34.16	71	4.1106622740789	5.78495128877727	9.67610766971429	3.99214854433048	3.89334688924581	7.88129748201399	7.45828566092772	3.94290185016061	11.3716071863216
BE0098	CC_BE	CC_F1	M	34.18	71	3.97888836484284	5.87280722287778	9.71355381722414	3.83868792688335	4.00119044785424	7.83843734426703	7.6275913629402	3.81820965898941	11.4122007080142
BE0099	CC_BE	CC_F1	M	35.47	71	4.0692818397613	5.72431746706869	9.67291471582364	3.92406039708871	3.87805685878895	7.7996618516446	7.67809383896811	4.01951800593056	11.6546321263264
BE0100	CC_BE	CC_F1	M	34.63	71	4.34021113718092	5.69549444138905	9.81164914665308	3.74826960076246	4.086915095766	7.8351547527793	7.3163395902596	4.21659222595688	11.5088281332202
BE0101	CC_BE	CC_F1	M	42.89	71	4.23123583859307	5.52721649154874	9.63163661330973	3.98831104604443	3.96520806515875	7.95216637149903	7.70890394284428	3.9449207850095	11.6107191853046
BE0102	CC_BE	CC_F1	F	23.54	71	4.11660508051284	5.62406543337505	9.51423024265727	3.8596923452524	3.73828837838923	7.59629021299213	7.28302821633968	3.76197089302934	11.004759197729
BE0109	CC_BE	CC_F1	M	41.92	71	4.57606310788645	5.84630968069548	10.1853435278134	3.88547294418582	4.12554844838841	8.0059009486753	7.56696438474505	4.43934679879822	11.9701023387438
BE0110	CC_BE	CC_F1	M	44.14	71	4.34206207779229	6.09788477540943	10.1850181130878	3.87631913030906	4.38632534133071	8.26029660484416	7.6937133427234	4.19722825207303	11.8520356901251
BE0111	CC_BE	CC_F1	M	41.9	71	4.22659107284525	5.90592293883745	9.99661466759575	3.79907225516967	4.25534369939727	8.05349923946107	7.64090963171271	4.51771236357517	12.1112643848609
BE0112	CC_BE	CC_F1	M	46.11	71	4.13391038908743	6.08912914976827	10.083011927545	4.22587860686982	3.77610910859313	7.99579577027828	7.78653645724465	4.18099868452503	11.9140945942191
DE0149	CC_DE	CC_F1	M	39.9	64	4.64032640027865	5.38905166902446	9.78807283426226	4.1204975427732	4.07956492778335	8.19284138745527	7.31608843576949	4.63588179314356	11.8931009413021
BF0011	CC_BF	CC_F1	M	24.87	70	4.4286274222199	5.4759577466884	9.70751485008588	3.9151532537054	3.49859971988794	7.41182332493159	6.84095570808641	4.30229589870339	11.1208059510091
BF0014	CC_BF	CC_F1	F	18.37	70	4.32365241876136	5.26710324465116	9.32594903111543	3.67233236513255	3.52267653922412	7.19290448984275	6.91389542877241	4.01524905827771	10.9053507508929
BF0015	CC_BF	CC_F1	F	16.84	70	4.07776127361048	5.37932399666909	9.20924387107554	3.5353465176698	3.4189106452202	6.94386239783019	6.80576777446895	3.81532108740536	10.6107162811942
BF0025	CC_BF	CC_F1	F	17.14	77	4.34617827407826	5.11031357005415	9.25891585220009	3.50192447091596	3.49894984245273	6.99903743381902	6.84614672644401	4.26454569678882	11.0638205426516
BF0049	CC_BF	CC_F1	M	23.26	74	4.47524265823542	5.27734088502817	9.45626726455797	3.81820965898941	3.65041778430908	7.46501674479033	6.97730069582786	4.30784458865452	11.2460615328212
BF0051	CC_BF	CC_F1	F	17.98	74	4.32911197892754	5.16469997359774	9.19865602744339	3.62887723683235	3.43178524969148	7.05525690531536	6.55771492213561	3.9215621887202	10.4613706080991
BF0054	CC_BF	CC_F1	F	18.24	74	4.35818791870951	5.22753249172301	9.29319322496712	3.60109011272975	3.47223991106605	7.06861372547687	6.63275395292182	4.53516813359769	11.1237797083545
BF0056	CC_BF	CC_F1	M	26.08	71	4.76629272885339	5.06309382702065	9.64221477868595	3.96319946507869	3.72400657894156	7.68702315594275	6.661503208736	4.38800068368272	11.0143281683451
BF0057	CC_BF	CC_F1	M	27.88	71	4.65917927349602	5.56054763732825	9.97378543846971	3.93279162936457	3.85349841053555	7.78559246300498	6.80846715494758	4.34831864057822	11.129449671929
BF0058	CC_BF	CC_F1	M	27.15	71	4.73147187817451	5.31112337142955	9.81345974659567	4.05607568962908	3.7281161462594	7.78401888486918	6.77464759231061	4.2290660907581	10.992117630375
BF0130	CC_BF	CC_F1	M	25.32	73	4.21640336248097	5.69084102929343	9.71125442335529	4.09634593265754	3.39950731724466	7.49539525308706	6.94350955929349	4.77887800639439	11.6655582806825
BF0131	CC_BF	CC_F1	M	25.56	73	4.5302803664342	5.44133187719008	9.75439167136858	3.99766807026296	3.66465209808516	7.65156356570342	6.9192972909104	4.54056714519233	11.4115566422815
BF0132	CC_BF	CC_F1	M	23.65	73	4.27440993905261	5.49055704022286	9.54819053662333	3.69478010171106	3.77692004151531	7.47141385548947	7.06731384615117	4.42206682446116	11.4154741469638
BF0133	CC_BF	CC_F1	M	28.25	73	4.68923799955728	5.28675118322182	9.79539762309538	3.91640460116163	3.75757235459279	7.67282705396127	6.66655833245311	4.57751297103569	11.2271467880312
BF0134	CC_BF	CC_F1	F	17.74	73	4.29557813436278	5.35381597457254	9.43505794672563	3.5758285753095	3.49684858122281	7.07086628356102	6.9122120193177	4.2975952578157	11.144628751107
BF0135	CC_BF	CC_F1	F	18.16	73	4.21381050025524	5.48264889701201	9.50140846097691	3.57377251654327	3.53638586695513	7.10999824191258	6.71690032678765	4.3721991034261	11.0281106722775
BF0136	CC_BF	CC_F1	F	19.06	73	4.34043344900001	5.49500662752895	9.61842852993388	3.67516666288755	3.50297373669858	7.1779018522128	6.6068468273451	4.56585698418161	11.1304952719994
BF0137	CC_BF	CC_F1	F	17.94	73	4.39012764615985	5.44597098551966	9.64093276951945	3.62617567142024	3.44638941502553	7.06323934183176	6.77546123891208	4.01967038449672	10.7616320788252
BF0146	CC_BF	CC_F1	M	23.7	70	4.55528683709832	5.44210138479109	9.76367849839556	3.72203237492637	3.85508754764402	7.57400323474977	7.0314294421547	4.35605899868218	11.3619078503568
BF0149	CC_BF	CC_F1	F	17.52	70	4.27161196866406	5.23579597918608	9.32539727164055	3.61992057923927	3.43178524969148	7.0449183813583	6.72756085070956	4.15336610473962	10.8238313456927
BG0081	CC_BG	CC_F1	F	16.01	80	4.30912300707425	5.53461125342571	9.66075832230916	3.7057050611186	3.63410580473381	7.33139311454515	6.959545602983	4.75729702667387	11.651583583359
BG0084	CC_BG	CC_F1	F	18.19	80	4.68023128411202	5.15501895862286	9.71058747026647	3.61484093702614	3.68913946605438	7.30058388075913	7.09602881899447	4.89512257252053	11.9048372521425
BG0212	CC_BG	CC_F1	F	17.2	68	4.39723744949917	5.25798409822609	9.50950812396729	3.58540792658241	3.59001740942854	7.17158455294226	7.14763072633163	4.43189011596632	11.486027381127
BG0245	CC_BG	CC_F1	M	26.53	74	4.59782164794587	5.43322040958477	9.82470432828934	3.74532708851977	3.84442778576995	7.58152029608838	6.98203945849635	4.604861561437	11.5712456114284
BG0246	CC_BG	CC_F1	M	29.45	74	4.41337642382117	5.61027625931561	9.83758245764726	3.96134446873785	3.85015908762222	7.80751080690895	6.88691149935877	4.88460080252215	11.7176842848747
BG0247	CC_BG	CC_F1	M	25	74	4.55274653612832	5.32757839413121	9.65248893815558	3.89884918918391	3.84777208264731	7.74291450295042	6.88877891937316	4.73070026528843	11.5793415184111
BG0316	CC_BG	CC_F1	M	25.36	82	4.60875861208075	5.34625820033641	9.7753210262777	3.92281149177474	3.80422791115359	7.72699812346295	7.26062325148468	4.29802280124245	11.5137765307478
BG0326	CC_BG	CC_F1	M	26.45	73	4.32683957572077	5.6347877896629	9.77977350039456	4.03745897811978	3.61077207810186	7.64411538374454	7.04344021057892	4.63522113819826	11.6413283176792
BG0327	CC_BG	CC_F1	M	26.47	73	4.42331495392543	5.5850764543292	9.87218147300611	3.9383943428763	3.78275362665876	7.71676583809565	7.07346449768429	4.66564572165526	11.6909430757317
BG0356	CC_BG	CC_F1	F	17.57	77	4.39990230287633	5.16739531359342	9.40250099346465	3.58318643109733	3.30003787857049	6.87667615930836	7.33339791638228	3.94507604489445	11.2369079376846
BG0366	CC_BG	CC_F1	F	17.87	76	4.41973224476375	5.33945458515685	9.57280412392927	3.70950468391671	3.58455366817125	7.28689577254952	6.99343442094083	4.49978055020464	11.4527573099232
BG0367	CC_BG	CC_F1	F	17.73	76	4.3269178378876	5.24830593238999	9.45181823047048	3.64269131275215	3.61433258015916	7.25099993104399	7.07865806491597	4.79857530940174	11.831087228146
BG0544	CC_BG	CC_F1	M	21.05	70	4.06504906152525	5.3119979600207	9.25513941529434	3.9101438592461	3.499299929986	7.40223108258584	7.1391421053233	4.5086195226477	11.6260074832248
BG0546	CC_BG	CC_F1	M	20.18	70	4.10730289976495	5.31095147819815	9.26740165497209	3.79649180165057	3.39355639410928	7.18199658869315	7.04552694977459	4.31480590525229	11.2974665301562
BG0550	CC_BG	CC_F1	F	15.13	70	4.18384931128434	5.08541539475173	9.12462003151216	3.61111132478632	3.27582050790332	6.8829081789604	6.74047661519569	4.49555891964503	11.2010390143058
BG0551	CC_BG	CC_F1	F	15.8	70	4.18968287342845	5.03256837880665	9.04970391946168	3.66749233128033	3.44550068930482	7.10655155472751	6.86321353303247	4.73794522973831	11.5438999042785
BH0013	CC_BH	CC_F1	F	17.14	76	4.14612327189954	5.15579601756513	9.12805769645266	3.49859971988794	3.50734229866433	7.00402384347741	6.95065104864285	4.15469312946215	11.021666162609
BH0022	CC_BH	CC_F1	M	21.49	71	4.17044565935818	5.33802165412965	9.26665342374891	3.70239787165021	3.50926274308436	7.21042474477059	6.90467595184597	4.62450537895676	11.4538268713998
BH0023	CC_BH	CC_F1	M	23.92	71	4.22530736934201	5.45485378810058	9.44117916925304	3.45739063456821	3.64538063856163	7.10198211769081	7.13768344773008	4.0182987693799	11.1164540209547
BH0026	CC_BH	CC_F1	F	16.41	71	4.09641643613745	5.07104621166485	8.94981601319266	3.52111133024788	3.49579747697146	7.01477191361202	6.84516252546278	4.40110213469308	11.1589089968509
BH0049	CC_BH	CC_F1	M	19.24	73	3.9529859093056	5.23207133478583	8.9675578452811	3.54555355339614	3.51745646739231	7.06254557507419	6.8583033616194	4.18334196546254	10.9688570507597
BH0050	CC_BH	CC_F1	M	24.03	76	4.14269153929053	5.47821035123853	9.36960448801164	3.63882192474433	3.67483332955387	7.30963918398165	7.14428792812832	4.30172639762224	11.3764537532572
BH0053	CC_BH	CC_F1	M	22.69	72	3.98815617331045	5.46630959686816	9.22878012128544	3.79826605176625	3.55728126523613	7.35274948573661	6.8096365541782	4.41208284147068	11.1715811324987
BH0054	CC_BH	CC_F1	M	22.09	72	4.09997344999202	5.4169251620808	9.30785902555914	3.39716425861335	3.75218936089318	7.14291607118549	6.68023390309052	4.55376767084137	11.1678523002411
BH0055	CC_BH	CC_F1	M	20.02	72	4.00355996740831	5.28376985577686	9.0977558876741	3.58233164293872	3.53932903245799	7.11852161617846	7.03526118918125	4.08916250594177	11.0485858823652
BH0059	CC_BH	CC_F1	M	22.19	71	3.95373501396608	5.53743139111242	9.27785793323415	3.39842610630274	3.68299131142065	7.081166923608	6.75545335266257	4.12302376903166	10.8364996654824
BH0060	CC_BH	CC_F1	M	23.88	71	4.09165666856939	5.43338002275507	9.31888778872012	3.52702069741588	3.8396451658975	7.36365398426624	6.94421521843901	4.4827335410439	11.364872414594
BH0061	CC_BH	CC_F1	M	23.55	71	4.21951317425433	5.47863002846131	9.41475169064225	3.52058943928428	3.79842730613605	7.31608843576949	6.85446205037274	4.25735833586979	11.0572306659489
BH0096	CC_BH	CC_F1	F	15.88	77	4.1526298538756	5.23256565340182	9.21468755207555	3.36764754687898	3.51292613073489	6.87729961540138	6.86874442674933	4.16573522922425	10.920112178911
BH0098	CC_BH	CC_F1	F	16.05	77	3.99594707109587	5.28948309483954	9.11834459043451	3.42374429535852	3.43606606455697	6.85598096555117	7.0617650060024	3.89837786778039	10.8928749648566
BH0178	CC_BH	CC_F1	F	12.89	77	3.83591797148086	4.97452050475074	8.61042256431648	3.25594072427617	3.34007110702752	6.58604775263587	6.5712441744315	3.85159058052644	10.3850373133658
BH0179	CC_BH	CC_F1	F	15.42	77	3.85656167348127	5.40390207303747	9.06061897026287	3.40238886666413	3.42749908825663	6.82113993405794	6.77274870344382	4.13503929848315	10.8119413150461
BH0180	CC_BH	CC_F1	F	13.72	77	3.94069739072832	5.07547529833756	8.75858403738047	3.29855271293336	3.37981138526989	6.67252763201472	6.70293405905205	3.89161598824961	10.5238894901077
BH0181	CC_BH	CC_F1	F	13.9	77	3.76079328002334	5.13803128351735	8.69533253434631	3.23328780036668	3.38560555883287	6.615	6.75762902207572	3.98093267966189	10.6764916990555
CA0003	CC_CA	CC_F1	F	23.43	70	4.50489002727732	5.07382088420984	9.38211350654973	3.73861605410344	3.74630818273137	7.48222727535057	7.23239241192014	4.07836364244289	11.2405048818992
CA0004	CC_CA	CC_F1	F	24.67	70	4.27809135149007	5.29695332634546	9.40273253112211	3.5744580008723	3.78679944016052	7.35966031824839	6.95038667989055	4.12436055649842	11.0281106722775
CA0005	CC_CA	CC_F1	F	26.62	70	4.36343406663895	5.43191648498224	9.60832205376079	3.6623114285926	3.57702739715535	7.23256178680832	7.12651913629649	4.07280308878296	11.1507824837542
CA0006	CC_CA	CC_F1	F	24.49	75	4.28621821654456	5.27610529263743	9.31592513106061	3.74041775741694	3.7477793424907	7.48517367867974	7.02271315091254	3.9281165970475	10.9033847955578
CA0007	CC_CA	CC_F1	F	22.99	75	4.04640511307327	5.32087999513707	9.19752833711344	3.62008977789226	3.6542748938743	7.27402398951227	6.66812004990912	4.22065753171233	10.843167203359
CA0033	CC_CA	CC_F1	M	27.28	68	3.91059696351717	5.75680654781273	9.40454619817993	3.922030724	3.53932903245799	7.45861414741371	6.96781350209662	4.11305847271833	11.0296656794302
CA0034	CC_CA	CC_F1	M	31.22	68	4.1698352698215	5.65438326711207	9.56606878157452	3.78582883923719	3.90450060827246	7.69020968504761	7.34549862160493	4.05909472666012	11.3739768770646
CA0035	CC_CA	CC_F1	M	30.35	68	4.13584394017121	5.74658922159158	9.65209997148581	3.83629378437053	3.9463179040721	7.78236628539161	7.29781474141404	4.02484782321021	11.2565136698713
CA0036	CC_CA	CC_F1	M	28.35	68	4.33718110419734	5.46189676161248	9.58837452727566	3.80535477978072	3.9449207850095	7.74987257959768	7.3150837315782	4.17616151507578	11.4111272449307
CA0081	CC_CA	CC_F1	M	29.17	64	4.21216267515165	5.31044544636213	9.30161010194185	3.74123642663759	3.78518163368682	7.52508139490863	7.07710039493577	4.12257807688344	11.1758019846452
CA0083	CC_CA	CC_F1	M	30.85	64	4.08074489600183	5.54915009095063	9.39337002933577	3.948024822617	3.75545270240487	7.70262455270929	7.12325241725997	4.12554844838841	11.2245278297129
CA0087	CC_CA	CC_F1	M	32.64	65	4.29035359687672	5.5420702313975	9.6017988098761	3.78857822936257	3.79584641417432	7.58208579481926	7.14840191931036	4.22123797007465	11.3264888646041
CA0089	CC_CA	CC_F1	M	34.17	65	4.13533086787885	5.66554959334198	9.55791029678026	3.79891102817636	3.95004113902627	7.74742215191608	7.26897000956807	4.00608599508298	11.2216353531916
CA0093	CC_CA	CC_F1	M	30.84	65	4.11827299390772	5.48519573169768	9.35571665545725	3.8622305731274	3.86349906173148	7.72335095667677	7.22688556710288	4.24929405901733	11.429683941387
CA0113	CC_CA	CC_F1	F	24.09	74	4.13117988250456	5.30611649691926	9.25748806556776	3.66982969632107	3.86096166777138	7.52971945028498	7.06011685455701	4.13548364765235	11.1413856858113
CA0114	CC_CA	CC_F1	F	26.03	74	4.19513755284852	5.50925823752993	9.5113103165849	3.77659568924184	3.79649180165057	7.57173857182087	7.39502873557635	3.72844471596402	11.0804715603624
CA0115	CC_CA	CC_F1	F	21.44	74	3.99483527500861	5.30876148902959	9.05947260094858	3.68515264270016	3.59274616414798	7.27755968714788	7.29193732830995	3.76571374376757	11.0268331809273
CA0116	CC_CA	CC_F1	F	23.5	74	4.46389424873102	5.40922182311898	9.67368362908708	3.77578468665786	3.78987136984885	7.56332102981223	7.315	3.97307815176092	11.2381615489367
CA0122	CC_CA	CC_F1	F	26.01	74	4.15432407719039	5.30932007726733	9.25372684454057	3.75235259537267	3.8260619440882	7.57764145364506	6.99807473523969	4.33124116160714	11.2993097134294
CA0144	CC_CA	CC_F1	M	33.34	73	4.33722567464734	5.59112607891238	9.71888597019008	3.59700569918926	4.08736467665903	7.67210857587404	7.21186868987504	4.03897573649558	11.2219082601846
CA0145	CC_CA	CC_F1	M	33.7	73	4.0716610805388	5.74426069521267	9.56543418391252	3.87884647801379	3.83613412174288	7.71486065979159	7.2973111486355	4.08361665683742	11.3415662498616
CB0037	CC_CB	CC_F1	M	30.92	69	4.19467362914297	5.81075080215966	9.73919653450592	3.81419716323108	3.9712277698465	7.78433362594384	7.40893042213247	4.04715640913469	11.4222863298028
CB0041	CC_CB	CC_F1	M	28.79	69	4.1602649123208	5.87672646413606	9.85099709690977	3.80390588737419	3.84331237346121	7.63561719836714	7.33882483780612	4.11782102573679	11.400010964907
CB0043	CC_CB	CC_F1	F	22.16	69	4.10823638645926	5.81035575136653	9.77960990745523	3.5819896705602	3.87758301007212	7.45886050278459	7.11499297258964	4.18480584973784	11.2474230381897
CB0051	CC_CB	CC_F1	F	20.53	69	4.12637053432569	5.55996482353715	9.51420230861459	3.54676260835145	3.85778757839257	7.40396853045716	7.21084946452219	4.15513537685597	11.3326519403006
CB0054	CC_CB	CC_F1	F	20.83	69	4.03601213082241	5.75269375436347	9.52073639620951	3.68847529475256	3.86000971501368	7.54710706164952	7.25260470451823	4.0160117031702	11.1902066558219
CB0055	CC_CB	CC_F1	F	22.93	69	3.94684505818381	6.13412938662921	9.85503299767818	3.75349503796129	3.85572301909772	7.60467126179692	7.00122489283125	4.42123568699973	11.364872414594
CB0061	CC_CB	CC_F1	F	20.4	69	4.09026427888187	5.72652394475345	9.6439241501058	3.66164239105896	3.73877988119119	7.39966553298188	7.09853153828311	4.46699283634975	11.512020891225
CB0063	CC_CB	CC_F1	M	29.99	69	4.18611997672092	5.86262228233108	9.85891944684205	3.86492561377318	3.83581477655009	7.69753369593144	7.16714203849763	4.52462153113385	11.6398550248704
CB0064	CC_CB	CC_F1	M	29.33	69	4.06393397959454	5.87128179383201	9.72545959884715	3.91562255586516	3.76620166746286	7.67793429250342	7.29966095103053	4.47165237915471	11.7076438705659
CB0066	CC_CB	CC_F1	M	27.36	69	4.29989586411716	5.58172421296276	9.61608824813869	3.787284647343	3.79649180165057	7.58208579481926	7.38383877126254	4.31778589093994	11.6181022546714
CB0073	CC_CB	CC_F1	M	30.28	69	4.33371367259812	5.93541557304511	10.0819686694881	3.85508754764402	4.02576079766297	7.871966082244	7.70588411540168	4.28103083380627	11.9204163098442
CB0077	CC_CB	CC_F1	M	28.44	69	4.13227522029561	5.85845848757612	9.82942126387834	3.78162002321756	3.94957592660275	7.72763223762622	7.29756294936878	4.29545690235626	11.5516438224177
CB0168	CC_CB	CC_F1	M	28.05	61	4.07416853895909	5.75879853494574	9.68766137081734	3.79971709473219	3.7960077713303	7.59338692547667	7.44719074550934	4.16176344834735	11.5661629333154
CB0170	CC_CB	CC_F1	F	24.02	61	4.04905820032636	5.79373629441691	9.66764708958316	3.62955231399136	3.72038640466283	7.34908327616445	7.22781778962364	4.51608514091575	11.677261023031
CB0175	CC_CB	CC_F1	F	21.44	63	3.95485259701027	5.86159999183144	9.62628185752363	3.674166572163	3.7187397058681	7.39030615062732	7.18131429475135	4.26512016243388	11.3657346880877
CB0197	CC_CB	CC_F1	F	24.49	73	4.07476589001932	5.90441563303771	9.8374777694508	3.64033652290554	3.83693236844227	7.47542975353257	7.20166994522798	4.47014541150509	11.6354866679482
CB0198	CC_CB	CC_F1	F	24.49	73	4.27243594299238	5.76754339684378	9.9141920887846	3.69792847415955	3.81564214779112	7.50878485508807	7.27495017165066	4.54474696765397	11.7508818817993
CC0589	CC_CC	CC_Parental	M	22	72	3.90021454059752	5.60633218740332	9.29335130651116	3.51536626825712	3.77951385762772	7.29420489155604	6.61120261374585	4.14036834110203	10.7053094303715
CC0590	CC_CC	CC_Parental	M	25.25	72	4.13441276509404	5.57451408615606	9.48162286910873	3.67516666288755	3.57856814941395	7.23713341040498	6.83163779777587	3.96551699025486	10.7130877901752
CC0591	CC_CC	CC_Parental	M	20.35	72	3.68256960934963	5.60526607371754	9.07343438451151	3.39211217385275	3.56828390126122	6.95743307549559	6.81206466498961	3.81371538004608	10.5503957271754
CC0592	CC_CC	CC_Parental	F	15.19	72	3.74521278964759	5.35408453592608	8.9029914458018	3.36946583303645	3.50017499562522	6.86936860271743	6.49285376394694	4.0202798410061	10.4567442351814
CC0593	CC_CC	CC_Parental	F	16.17	72	3.70874520964102	5.31913093114652	8.84515404158529	3.28235814621135	3.47506115054109	6.7542745724467	6.45994195020358	4.02925861666883	10.4230094022792
CC0595	CC_CC	CC_Parental	M	23.13	68	3.8733878494828	5.60898268854762	9.2757262397514	3.55021478223501	3.64353194030188	7.19230839160836	6.72455574740815	4.25793377120875	10.8958547163589
CC0596	CC_CC	CC_Parental	M	27.53	68	3.86151514107749	5.83668029850841	9.45602166569668	3.66381631635648	3.67533331821755	7.3367380353942	6.5085885566688	4.69743813157768	11.1399012562949
CC0597	CC_CC	CC_Parental	F	17.98	71	4.08033815628116	5.42175284402487	9.33235981059473	3.48649896027519	3.63427434297412	7.1184355725117	6.59366931230252	4.35732429364627	10.8851688089804
CC0598	CC_CC	CC_Parental	F	18.24	71	3.96473454967315	5.49778920032831	9.28450560074388	3.53361358951428	3.54779861322483	7.079869349077	6.62545470137711	4.14879199285768	10.70090299928
CC0599	CC_CC	CC_Parental	F	18.96	71	3.96595086082298	5.55567355639459	9.34600739774325	3.44425608803991	3.70024661340295	7.14248731185432	7.03656698966193	4.06392052087636	11.0349954689615
CC0600	CC_CC	CC_Parental	F	20.72	71	4.17117928432802	5.59508051681037	9.6377635441045	3.47788010144111	3.80036182487931	7.27629713521926	6.92310262815741	4.1545457032027	11.0099341505751
CC0601	CC_CC	CC_Parental	M	23.1	69	4.01353606788594	5.78637500248756	9.57508820196467	3.35452679226147	4.00501560546273	7.3569966698375	6.82006231643084	4.36027522067128	11.1118247826358
CC0602	CC_CC	CC_Parental	M	23.81	69	3.92395161555941	5.59477961815174	9.32423848865021	3.52875686325935	4.11871339133958	7.64066914608923	6.93362279043214	4.21935125345118	11.0784813941262
CC0603	CC_CC	CC_Parental	M	23.16	69	4.07790157976637	5.61648589341371	9.50766043009627	3.61755096715996	3.70024661340295	7.31575354970354	6.74011312961437	4.51554260305448	11.1891666356347
CC0647	CC_CC	CC_Parental	M	28.86	73	4.13459334880828	5.75937037682679	9.6946531478826	3.65427489387429	3.84124003415564	7.49523181762912	7.08851535936828	4.33562279263314	11.3650879891007
CC0648	CC_CC	CC_Parental	M	26.06	73	4.04482104633031	5.5539046746823	9.41960196433494	3.67916430728501	3.88294990954043	7.55270481350887	7.13742600662172	4.18670813408339	11.2221265810006
CC0650	CC_CC	CC_Parental	F	18.17	73	3.87426891749709	5.42980148592603	9.14088937847053	3.3799926035422	3.64823587504975	7.02314922239304	6.78079272651804	4.03730727094186	10.6964947529553
CC0651	CC_CC	CC_Parental	F	23.06	73	4.04606531853796	5.61677436462194	9.51467095025091	3.56416189306827	3.79891102817636	7.36240619634641	7.06176500600239	4.28860699994765	11.276139631984
CC0696	CC_CC	CC_Parental	F	19.18	72	4.04252629852503	5.49494327345342	9.38188540635056	3.52528367652874	3.52302426900526	7.04439670944219	6.80297728939323	4.25980339921927	10.988495119897
CD0002	CC_CD	CC_F1	F	24.75	72	4.60671284062629	5.30218065721601	9.69777797528832	3.60669862894032	4.0007311831714	7.60595983423525	6.79270564650052	4.36448736966897	11.1175559364457
CD0007	CC_CD	CC_F1	F	24.06	72	4.69912684226643	5.36619519875532	9.8862311150453	3.72055103445713	3.93948283407861	7.65796480796301	6.81575014213403	4.66407011096532	11.4225544428556
CD0028	CC_CD	CC_F1	F	23.09	70	4.56466889643697	5.2038086944889	9.60635582011678	3.77659568924183	3.74516354783072	7.51620416167629	6.73856809715536	4.42898690447375	11.132696214305
CD0050	CC_CD	CC_F1	M	34.15	70	4.58391322518936	5.69444979680557	10.0550159123464	3.90700972612048	4.2225436646647	8.12618299080202	7.10353433158452	4.33378587380595	11.4211601862508
CD0054	CC_CD	CC_F1	F	27.46	70	4.81336526635268	5.37744192463271	10.0467116929311	3.84347173789531	4.07340459566687	7.91448987617016	7.10844743949057	4.48136697894738	11.5619256614113
CD0055	CC_CD	CC_F1	F	25.96	70	4.5630812217958	5.23170853690392	9.65329683422841	3.83789004532438	3.88578820833045	7.72081278104838	7.08946577677049	4.2775957031959	11.3089544167443
CD0058	CC_CD	CC_F1	M	34.09	74	4.85824071743186	5.30341571316757	9.97507863415652	3.98293233685937	4.22602354465756	8.20143432577497	7.30427443350809	4.47890611645299	11.7475454883137
CD0062	CC_CD	CC_F1	F	22.05	74	4.44145187452797	5.48030690567175	9.6821951254209	3.86888549843492	3.96319946507869	7.82913309377226	6.80783739523793	4.51608514091575	11.2733147299275
CD0065	CC_CD	CC_F1	F	21.28	74	4.3810403864075	5.33241870349401	9.54030133864953	3.58933489660689	3.98339365365764	7.56243016496681	6.96165748942018	4.45504769895901	11.3601287404677
CD0066	CC_CD	CC_F1	M	32.09	75	4.72878769829138	5.39286232663394	9.93366246337016	4.08466644905064	4.00792028363839	8.09257221160244	7.0565590056344	4.45188443246228	11.4696447198682
CD0067	CC_CD	CC_F1	M	30.34	75	4.80270892051836	5.45317530927765	10.0796464464322	4.00287396753882	4.04609688465316	8.04878251662946	7.17055960159317	4.7026508481919	11.8170491240411
CD0068	CC_CD	CC_F1	M	30.09	75	4.63059702810184	5.50507704881459	9.85053532599458	3.90010576779656	4.04927462639915	7.94415193711701	7.01127841409824	4.40680439774674	11.3574865177116
CD0180	CC_CD	CC_F1	M	32.98	74	4.57161249745842	5.32540803263068	9.71058538310336	3.86746040703716	4.07265269818088	7.93983312167202	7.15551011459001	4.57550543656108	11.6820856442675
CD0181	CC_CD	CC_F1	M	31.19	74	4.56257023646744	5.36562997299823	9.74032843776625	3.81820965898941	4.15100590218805	7.95624754516852	6.91522414676488	4.67613622556058	11.5571568735567
CD0182	CC_CD	CC_F1	M	30.43	74	4.48650793250269	5.46307081759448	9.72871573482364	3.7918102536915	4.07881416590656	7.85903938150204	6.97168021354967	4.6756122593731	11.6028563293699
CD0183	CC_CD	CC_F1	F	26.45	74	4.70931396164554	5.32368205408252	9.88220049414358	3.42982142392282	4.13918470232968	7.56494051529819	7.1886455608828	4.58927281821423	11.7244253590528
CD0184	CC_CD	CC_F1	F	27.13	74	4.58467551351707	5.56209714979426	10.0146914682741	3.54607177028328	4.21586586598768	7.76116614949068	7.0706930353396	4.48983295903088	11.5109035266568
CE0015	CC_CE	CC_F1	M	38.48	71	4.22712993239048	5.89146221962598	9.9252734067819	3.8021342690652	4.03108236085546	7.83061938801778	7.3778638507362	4.23283002257355	11.5468707882266
CE0016	CC_CE	CC_F1	F	31.74	94	4.40168414296341	5.66923404943192	9.89660163419195	3.79987828752448	4.10172524677117	7.89736823251898	7.12153248956992	4.1338541338562	11.2180869581226
CE0023	CC_CE	CC_F1	M	37.86	74	4.38913644766005	5.5394377158367	9.76569375798452	3.82670223560705	4.0280423284767	7.85397192508351	7.73816677256312	4.12658757328619	11.8021120991118
CE0032	CC_CE	CC_F1	M	38.56	72	4.30707633831784	5.71951277722098	9.82342674501032	3.83533570890476	4.05834017795453	7.8936445954958	7.40859973274302	4.17484131434956	11.5520149757521
CE0065	CC_CE	CC_F1	F	31.74	74	4.32706742436385	5.61879096009509	9.81094286666085	3.8596923452524	3.91139680932528	7.76921167172063	7.15319858524842	4.30215353050074	11.4422167869692
CE0066	CC_CE	CC_F1	F	32.95	74	4.34998259675045	5.5550099253183	9.72516407854965	3.7464716734549	3.92546494061532	7.66659800693893	7.33548566899288	4.00042497742427	11.3219455041967
CE0090	CC_CE	CC_F1	M	37.87	75	4.29742681898111	5.82399783828635	9.95221748760412	3.73484604769728	4.05290328036582	7.78433362594384	7.21764158156943	4.33590532645721	11.5241453045334
CE0091	CC_CE	CC_F1	M	36.06	75	4.27021193734617	5.46774371206931	9.52904026773293	3.77448672007201	3.97739236183709	7.74805459454178	7.30159058014074	3.79003298138684	11.0721215220932
CE0092	CC_CE	CC_F1	M	36.1	75	4.06902578668602	5.94544456983751	9.84023033842479	3.78857822936257	4.095	7.87881018936235	7.0357835384554	4.65828831224518	11.6826623677996
CE0093	CC_CE	CC_F1	M	36.29	75	3.85531649085487	6.07473160489838	9.73472150486058	3.83804963490573	4.12317232237509	7.95301357976962	7.20039408643721	4.35732429364627	11.5434223694708
CE0094	CC_CE	CC_F1	M	34.79	75	4.12312498507547	5.85387599121026	9.79283899166538	3.74843300593728	4.07716200315857	7.81840776629104	7.03708924200909	4.32501445084291	11.3328140812421
CE0110	CC_CE	CC_F1	F	29.33	71	4.1529616477153	5.89119850584025	9.82607280626761	3.69312198552932	4.08406660082815	7.77709135859931	7.12308044317906	4.49010578939962	11.5871146106354
CE0111	CC_CE	CC_F1	M	36.24	73	4.35396195918151	5.79819192791242	9.8856810198596	3.73599384367801	4.14982529752759	7.88269623923185	7.2585139663708	4.33124116160714	11.5737861134548
CE0134	CC_CE	CC_F1	F	30.98	66	4.23782330242452	5.51604303887986	9.53185428279588	3.64487654111905	3.95267630852818	7.595	7.28008413412922	4.07280308878296	11.2979002473911
CE0135	CC_CE	CC_F1	F	26.34	66	4.0677995699671	5.60956327510759	9.52772886970339	3.58079251004579	3.91671737555826	7.49065417703955	7.21280285326031	4.24842912145183	11.4026433338941
CE0136	CC_CE	CC_F1	F	27.14	66	4.10019831770797	5.73070508415364	9.6716359211272	3.6487395083782	3.96505359358483	7.61022667205124	7.02428288154741	4.06798783184021	11.0521886972672
CE0137	CC_CE	CC_F1	F	24.77	66	4.22154997997624	5.54134515992304	9.61320902852	3.64084124894234	3.87742504763148	7.51090540480973	7.16312431834042	4.14081211841349	11.2711412465642
CE0138	CC_CE	CC_F1	F	26.01	66	4.28220268081417	5.5328540460034	9.67832229352522	3.80889419648275	4.00669751790674	7.81292198860324	7.00358658117396	4.37849860111888	11.331192567422
CF0016	CC_CF	CC_F1	M	34.42	77	4.67465054044284	5.6765183902232	10.1304993047022	4.09440166568938	4.01418111200778	8.10829976012234	6.766053133105	4.93251710590039	11.6804601792909
CF0018	CC_CF	CC_F1	M	33.9	76	4.66445190152955	5.73373643253474	10.1807405917957	4.11186697255638	3.9475593725744	8.05920126315257	7.2267160591793	4.64578034349451	11.8476938684286
CF0019	CC_CF	CC_F1	M	32.76	76	4.85856323638357	5.64188855659535	10.2714305373834	3.94212506143577	3.84299362476703	7.77992609219393	6.79712255296313	5.10484328848595	11.8708319000818
CF0020	CC_CF	CC_F1	F	22.97	76	4.58918559282411	5.89210481778513	10.2294318270581	3.80905500091558	3.8040669026714	7.61175571074112	6.81026614751582	4.37457997983806	11.1454531087794
CF0021	CC_CF	CC_F1	M	22.02	72	4.5192135981007	5.32463654037733	9.59149629459677	3.73074389364909	3.69378532132012	7.41752317151756	6.47736443316261	4.79627720216419	11.2400144572861
CF0027	CC_CF	CC_F1	F	18.22	72	4.28130204753878	5.47567160414902	9.52522484345439	3.72137407418281	3.69825972587107	7.41950470045002	6.43410055874168	4.46095561511208	10.8836494338985
CF0031	CC_CF	CC_F1	F	20.21	72	4.45752662799693	5.48283667479958	9.71132709751044	3.63696989264415	3.82045481585635	7.44908215822594	6.53638470410058	4.44058836191782	10.9552795491489
CF0032	CC_CF	CC_F1	M	24.5	68	4.57197188104924	5.51399124979284	9.83651866031996	3.83549540476846	3.77302597393657	7.60716767266241	6.89331197611134	4.22529880600177	11.0631008311413
CF0033	CC_CF	CC_F1	M	27.53	68	4.69662612114631	5.47689683012734	9.95840701949195	3.82670223560705	3.94833509216226	7.7739404422725	6.79802360984426	4.75317525450093	11.531636917628
CF0044	CC_CF	CC_F1	F	20.29	71	4.34245701505309	5.76105636327061	9.90483416305389	3.62330305108474	3.73582989441436	7.35749617736904	6.90503077473229	4.30115682113545	11.1729517138489
CF0056	CC_CF	CC_F1	M	29.88	68	4.5679175490353	5.71079322442127	10.0520728425339	3.84267484963274	3.81307290777399	7.65412470502016	6.90254663149768	4.65631560356469	11.5122337102753
CF0087	CC_CF	CC_F1	M	23.33	75	4.32954456262941	5.39074045347352	9.54281606717929	3.55245689629023	3.82942228018797	7.37670149863745	6.57264216278355	4.48956011208225	11.0450928017831
CF0088	CC_CF	CC_F1	F	17.92	75	4.37216395068506	5.5015513594582	9.64602648586353	3.52545741713043	3.67649969400244	7.19554375985582	6.61814739938603	4.06768668901625	10.6643799632234
CF0090	CC_CF	CC_F1	M	27.78	75	4.23735570460673	5.99849532657118	10.0099474493683	3.93917186728378	3.88626105659411	7.81825108320269	7.03708924200909	4.25260802331934	11.251179938122
CF0108	CC_CF	CC_F1	M	22.73	71	4.58466535217334	5.56676103989539	9.96388724818279	3.69759719277263	3.7461446848727	7.44315961134786	6.95734503959664	4.68032584335749	11.5918182352899
CF0109	CC_CF	CC_F1	M	25.68	71	4.52842155191786	5.54744701172279	9.87932172234039	3.63899024455961	3.73861605410344	7.37678452986123	6.69314948286679	4.88723336868622	11.5687574959457
CF0110	CC_CF	CC_F1	F	19.07	71	4.24322863413327	5.4982719603448	9.56565877203239	3.32260440016563	3.6809951100212	6.99938747320078	6.56163660987105	4.80265811816748	11.3117704184624
CF0111	CC_CF	CC_F1	F	19.61	71	4.29895642895213	5.54891990986008	9.66127794537401	3.56450557581272	3.76603903325497	7.32913705698017	6.74447366367458	4.67757682994091	11.3735460609258
CF0118	CC_CF	CC_F1	F	19.13	71	4.37435319721741	5.61874402608678	9.78485101267501	3.46765050142023	3.7960077713303	7.26340656992296	6.87881348780442	4.27372788090211	11.1190433491376
CG0081	CC_CG	CC_F1	M	19.86	71	4.11632762910997	5.65079320549717	9.58243579891769	3.51135657545627	3.81178763836602	7.32060789825545	6.30553923150114	4.90674535715886	11.1856079405636
CG0088	CC_CG	CC_F1	M	22.83	81	4.39801845844214	5.7844448018415	9.96113180994918	3.89004177355463	3.76668952795422	7.65444478718084	6.82473076392029	4.8268286690124	11.6284833490873
CG0095	CC_CG	CC_F1	M	21.94	82	4.3937842328513	5.48264246792566	9.69186004907984	3.69560888082059	3.85206762661301	7.54524022149063	6.6519339293171	4.61230419638601	11.247749774955
CG0125	CC_CG	CC_F1	M	23.15	74	4.32041842928923	5.66177425337937	9.7697329265033	4.06633127032218	3.67666628890902	7.74101576022165	6.80126642618858	4.70421353681994	11.4833074503821
CG0126	CC_CG	CC_F1	M	22.57	74	4.23542932823629	5.764075709079	9.80018597878193	3.9008909238788	3.71033017398722	7.60829481552864	6.70887099294658	4.64367042327511	11.3407021387567
CG0127	CC_CG	CC_F1	M	22.5	74	4.2093477786347	5.75014732696171	9.75528931897208	4.05652868842314	3.65226299710193	7.70731470747108	6.82733293460924	4.57014770002021	11.3838273440878
CG0128	CC_CG	CC_F1	F	15.7	74	4.15407653808072	5.51135331287085	9.49758823812612	3.4741797593101	3.67716602834302	7.15002972021795	6.95038667989055	4.387442307313	11.2661406435389
CG0129	CC_CG	CC_F1	F	15.18	74	4.03037611308285	5.47864878008592	9.25718905491927	3.5749720278626	3.50297373669858	7.07519611035624	6.63293863984886	4.60007065163134	11.1713618238781
CG0130	CC_CG	CC_F1	F	18.34	74	4.21444011934907	5.82133084784912	9.81848835600787	3.57377251654327	3.76148242053582	7.33314734612635	6.55023854527452	4.69221962401591	11.1970464855693
CG0131	CC_CG	CC_F1	F	15.95	74	4.02694396804469	5.45211654342316	9.31392102449419	3.51919735166984	3.62279588163617	7.13811249561115	6.77093974275359	4.37163870876814	11.0952760218032
CG0133	CC_CG	CC_F1	M	27.46	82	4.37264858673731	5.87780369788137	10.0055649162369	3.82510130584799	4.04821565631081	7.87258851966747	6.90715932927568	4.64129561652778	11.5241453045334
CG0134	CC_CG	CC_F1	M	28.15	82	4.26164468867354	6.06489934434519	10.0593947295646	4.0456427177891	3.63056469436918	7.66979302197915	6.94289204870708	4.59354166194234	11.5088281332202
CG0165	CC_CG	CC_F1	F	18.72	NA	4.39194821350354	5.44644030330226	9.72011609602991	3.64168230355148	3.58677431684794	7.22340985961616	7.28899684455961	4.5059016855675	11.7448339707294
CG0166	CC_CG	CC_F1	F	18.37	NA	4.23409522278441	5.70476582927321	9.74990921858941	3.55193961097314	3.7803240601832	7.33005627536378	6.86339201852845	4.73341842646517	11.546287282066
CG0167	CC_CG	CC_F1	F	18.42	NA	4.23486101045658	5.62129033329125	9.69567698757043	3.7073575495223	3.59428017828327	7.29999657534166	6.98782691542943	4.6923501574371	11.6193147388303
CG0170	CC_CG	CC_F1	F	17.46	NA	4.25822430293392	5.69297381245932	9.76753972406827	3.77708220720704	3.65377202353951	7.4282501304143	6.94465621899313	4.41569077268778	11.3172379580885
CG0171	CC_CG	CC_F1	F	17.43	NA	4.15682644438181	5.69145432127513	9.65199742846876	3.71148555163562	3.78857822936257	7.49996999994	6.72227825963787	4.45546013336445	11.1311005745164
CG0174	CC_CG	CC_F1	M	21.42	NA	4.32335368943003	5.60787515488207	9.77162238645932	3.63865359714277	3.79874979434024	7.43616164428934	6.75182567902934	4.45999439461531	11.17251314611
CG0175	CC_CG	CC_F1	M	23.4	NA	4.38955671313661	5.54261357410695	9.74790437225782	3.92874025611264	3.66849424151108	7.59669335961377	6.81772689391413	4.74930784430742	11.5458098460004
CG0176	CC_CG	CC_F1	M	20.58	NA	4.56199052614257	5.35658492748088	9.7688644159086	4.09380324392856	3.65628568358656	7.74726403319262	7.04474449501187	4.59980434366506	11.6208960497889
CG0177	CC_CG	CC_F1	M	22.46	NA	4.41233774976629	5.57624773075227	9.82243736925196	3.77123984917427	3.88026738769379	7.64772024854466	6.70284268053488	4.63508899590936	11.3033203086527
CG0178	CC_CG	CC_F1	M	22.41	NA	4.52632072027346	5.57627210734756	9.93256342578942	3.61178972256138	4.09739246350652	7.70890394284427	6.8376421374623	4.68032584335749	11.4641964393498
CG0195	CC_CG	CC_F1	F	19.32	NA	4.19744535959799	5.85090314691189	9.83431184120186	3.76408687466163	3.75822431475291	7.51905579178662	7.0155577112586	4.42026582911028	11.4034490396546
CG0196	CC_CG	CC_F1	F	19.61	NA	4.49129917717967	5.5658683222062	9.89626369088259	3.72005712321733	3.82285887785568	7.54288572099565	7.12935480951818	4.62556483037477	11.6785722586282
CH0023	CC_CH	CC_F1	M	20.62	80	4.00718924631299	5.4452896296289	9.24248675565277	3.40544784132719	3.71808082214467	7.12196251043208	6.60721764436438	4.34916371271535	10.9311001276175
CH0025	CC_CH	CC_F1	M	21.31	80	4.38691160531304	5.16060960292327	9.31249172760446	3.32941811732921	3.75675724528482	7.08263722069682	6.74120352756093	4.37233919086797	11.048973934262
CH0026	CC_CH	CC_F1	M	22.62	80	4.06280227466319	5.781661016148	9.59772316604607	3.47770398395263	3.88783680213046	7.36348762476043	6.51084671912955	4.61004609521423	11.1133680763304
CH0028	CC_CH	CC_F1	F	15.26	80	3.98205575427883	5.3630898367095	9.15298122188744	3.28832404121005	3.48280777534448	6.77057789261744	6.43410055874168	4.219060914469	10.6241576136652
CH0036	CC_CH	CC_F1	F	18.81	75	4.06617262532247	5.5651521386077	9.40017483804605	3.44176553530307	3.77902765271703	7.21577438671692	6.65147352095759	4.4423811182743	11.0476988554178
CH0037	CC_CH	CC_F1	F	18.03	75	4.0942202715503	5.60894467861065	9.50438317953323	3.4515395115803	3.75692028129424	7.20838574162066	6.7343856438431	4.54973076126489	11.206232640812
CH0038	CC_CH	CC_F1	M	23.15	68	3.9569914000569	5.7288089691604	9.37909346674312	3.54745331188446	3.85858134552066	7.4017345939989	6.76741087861525	4.40986110892395	11.1163989223129
CH0039	CC_CH	CC_F1	M	22.89	68	4.11008825993583	5.77801752361708	9.6100960272916	3.49053720793806	3.76050528519772	7.24880334951915	6.9052968799321	4.28832134989905	11.1254314523078
CH0040	CC_CH	CC_F1	M	22.68	68	4.04018873321532	5.71855897990869	9.55515544942679	3.42105977732047	3.85365735373554	7.27200281903136	6.95250134843568	4.41790957354267	11.3195649209676
CH0041	CC_CH	CC_F1	M	24.39	68	4.23923153589819	5.65019342770692	9.69019723756702	3.53569300137894	3.8214166221442	7.35666364597431	6.96781350209662	4.35704314874205	11.2708695316732
CH0042	CC_CH	CC_F1	M	22.43	68	4.09145164243968	5.46947928540459	9.3557117799889	3.54503526075553	3.71148555163563	7.25555993704139	6.77473800231418	4.27329790676943	11.0098228868588
CH0046	CC_CH	CC_F1	M	21.66	70	4.01890062001247	5.53484788738573	9.36612469222479	3.49071267794988	3.68614975279084	7.1731217053665	6.595155418942	4.27487426715687	10.8276786524167
CH0057	CC_CH	CC_F1	M	22.83	67	3.87771077260809	5.52164070545452	9.2210375215603	3.46393923156859	3.69676885942305	7.15944655682267	6.7343856438431	4.40694338515938	11.1056494632237
CH0058	CC_CH	CC_F1	F	20.08	67	3.96938878885095	5.94321490892021	9.66592540841616	3.53777119101844	3.61805887182616	7.15414040958102	6.84838302083054	4.45600998652382	11.2698369553423
CH0059	CC_CH	CC_F1	F	18.99	67	4.06699797911342	5.63014210259158	9.46367586461303	3.57240115328612	3.7880931878717	7.35966031824839	7.14943004721355	4.50685311497945	11.5550367805559
CH0083	CC_CH	CC_F1	F	17.97	66	4.03426198461837	5.63865122252367	9.45796090393322	3.37073804974519	3.64756425577398	7.01765274147987	6.65938811002933	4.37177881416707	10.9798520026456
CH0084	CC_CH	CC_F1	F	19.09	66	4.09996431209462	5.51585036350497	9.39762488795154	3.5353465176698	3.60635896715787	7.14120087940397	6.64327291325594	4.36097752803199	10.9212339046465
CH0085	CC_CH	CC_F1	F	19.53	66	3.98505170626841	5.68315431364404	9.48137439835575	3.3543441982003	3.79261782941546	7.14505948190776	6.66049172358918	4.25822145971766	10.891131713463
CH0089	CC_CH	CC_F1	F	17.65	71	3.99957021237883	5.2827795253705	9.10637345507598	3.28347757720378	3.65578308984546	6.93892102563504	7.11335715397449	3.97477357845702	11.0304431008006
CH0090	CC_CH	CC_F1	F	18.28	71	4.01340996859688	5.36101699966961	9.19369226578401	3.33015390034755	3.70223243462644	7.03125522222028	6.72346264955789	4.36294338721006	11.0156627127014
CH0091	CC_CH	CC_F1	F	19.12	71	3.92633212279533	5.52958746799779	9.24372476898921	3.43178524969148	3.63427434297412	7.06480006794248	6.6243452506644	4.25908440864935	10.803723895028
CH0092	CC_CH	CC_F1		20.05	NA	4.21566431403987	5.55662952301323	9.53899923569731	3.50157464578438	3.70157061259136	7.20269046953984	6.86624715547001	4.23268531785674	11.0664775335244
DA0001	CC_DA	CC_F1	M	29.12	77	4.82319425719907	4.71914012748034	9.35145567944647	3.95995265123208	3.81178763836602	7.7714187893846	6.91345246602593	4.38297273548444	11.2621168081316
DA0015	CC_DA	CC_F1	M	28.07	77	4.85254615657048	4.72628233590518	9.34964097008633	3.71214560598045	4.10873764068722	7.82013107307032	7.05864186653495	4.27329790676943	11.3031035561035
DA0035	CC_DA	CC_F1	M	29.65	76	5.01546074179431	4.43569723587383	9.29929867702117	4.00088427725672	3.86508408705425	7.86371413519083	6.5935764195162	4.49324214793728	11.0620488608576
DA0042	CC_DA	CC_F1	M	28.95	76	4.83915931796742	4.35389613848478	9.02679469518579	3.9165609914822	3.73238529629512	7.64427563605604	6.85115501211292	4.55188422524124	11.3531174132923
DA0080	CC_DA	CC_F1	M	26.73	71	5.035048679543	4.26957013193736	9.15876889595984	3.89696356154378	3.79294081156034	7.68957248486546	6.64898676491389	4.42774208824317	11.0604984064915
DA0085	CC_DA	CC_F1	M	28.57	71	4.78964410256723	4.62126895725741	9.22497726715387	4.0316900922566	3.66749233128032	7.69912495027844	6.79342697024116	4.46932321498457	11.2103858095964
DA0086	CC_DA	CC_F1	M	29.9	71	4.80293494414681	4.55768633272631	9.11308805902795	3.96057129717418	3.85286257216631	7.8095502431318	6.72756085070956	4.47466479191459	11.1659325629345
DA0090	CC_DA	CC_F1	F	23.2	71	4.63935994331847	4.55720119233938	9.06159159240854	3.84777208264731	3.67266592545524	7.51978889331343	7.04917725695701	4.21993187148797	11.1913013094993
DA0093	CC_DA	CC_F1	M	23.5	70	4.78321743116924	4.39595792766676	9.0203282189145	3.85333946077944	3.5280624994464	7.37993902413834	7.03743738870905	4.22631340532147	11.2264375471474
DA0101	CC_DA	CC_F1	F	22.24	70	4.92946713792552	4.46615897463008	9.20197348095847	3.77805505518382	3.5758285753095	7.35349916706326	6.66361763608927	4.42165127525905	11.0316091301315
DA0120	CC_DA	CC_F1	F	24.12	71	4.95229902177732	4.70061746148419	9.44299089151826	3.83166086703925	3.72548654540585	7.55586692577364	7.11060124040155	4.38772150438015	11.4274866002984
DA0161	CC_DA	CC_F1	F	21.6	63	4.82930194427161	4.60426011251355	9.27103664810656	3.92078117216455	3.58062145444055	7.49988833250202	7.13382085561447	4.23977004093382	11.2957314946842
DA0167	CC_DA	CC_F1	M	20.87	63	4.51318981806067	4.67690999640383	8.95524197233992	4.06331761003247	3.51919735166984	7.5782880652559	6.56228999663989	3.80760751653844	10.3508320921557
DA0168	CC_DA	CC_F1	M	23.42	63	4.72389449093333	4.75718492864894	9.25906409390624	3.9661347682599	3.25594072427616	7.2097451411267	6.69754059338202	4.52462153113385	11.1499035870271
DA0169	CC_DA	CC_F1	M	30.53	63	4.8385590317537	4.72565870553125	9.38770739231069	3.8991633718017	3.90842039704022	7.80625550440158	6.80648771393881	4.49937217842668	11.288734428624
DA0170	CC_DA	CC_F1	F	24.34	63	4.85763412698233	4.69473531566922	9.36205826358594	3.88862443545272	3.65393965467412	7.53362296640866	7.0149465429182	4.22761753236974	11.1799116722808
DA0171	CC_DA	CC_F1	F	24.3	63	4.89477773789653	4.44107254081305	9.1609564281612	3.85079537238737	3.61128093617763	7.4569715702824	6.78178626911819	4.23109323934134	10.9713137317278
DA0194	CC_DA	CC_F1	F	23.47	69	5.03141241675591	4.48407839639355	9.39619509187942	3.79729838174458	3.71939847287165	7.51498170323787	6.57077811221776	4.54218559726482	11.0778732164617
DA0195	CC_DA	CC_F1	F	19.47	69	4.78498915655507	4.36561566427909	9.02266880154808	3.66982969632107	3.46482322781408	7.12677697139457	6.57739310061365	4.35507462622628	10.8661895345148
DB0003	CC_DB	CC_F1	M	34.24	72	4.71326072250711	5.52283257813268	10.0445126015977	3.92889615541058	4.14539503545802	8.07408353932507	7.12445611959257	4.70304156902743	11.7876238063488
DB0036	CC_DB	CC_F1	M	32.4	71	4.79504757945546	5.2669462894194	9.8581557307477	3.9661347682599	3.9563935597966	7.91936392647793	7.22942770902372	4.44775505170867	11.6462204169421
DB0050	CC_DB	CC_F1	M	34.4	71	4.15342780692699	5.86928896665288	9.83025303245596	4.15498796628823	3.94150352023184	8.09484249383519	7.38806808306474	4.59194131060056	11.9129121124937
DB0055	CC_DB	CC_F1	M	35.57	70	4.48757437230893	5.61682351664974	9.92631118603315	3.96845057925634	4.07054664633634	8.03888362896242	7.00349912543723	4.56491785249198	11.5308401688689
DB0117	CC_DB	CC_F1	M	29.75	73	4.43087979877384	5.45347196553345	9.74344428622081	3.99076747004884	3.88152998184994	7.86791903872936	7.48001671121128	4.57844951921499	11.9946383855454
DB0118	CC_DB	CC_F1	M	30.62	73	4.64049735200014	5.32817981462225	9.74853052449594	3.77448672007202	4.08361665683742	7.85787025853698	7.25868273173584	4.51350750525575	11.7080623930691
DB0119	CC_DB	CC_F1	M	28.69	73	4.62159545419628	5.27519489221986	9.69839154688337	3.97831622674719	3.84824960209184	7.82412455166711	7.5410178358097	4.26152848166007	11.7521327851586
DB0120	CC_DB	CC_F1	M	29.57	73	4.75803971796963	5.15323376757041	9.72326671410243	3.95376086783204	3.99582907542352	7.94206994429034	7.18745260853941	4.64446175568278	11.7707242767809
DB0121	CC_DB	CC_F1	M	30.83	73	4.70001433168518	5.25579506406916	9.75845731604721	3.88862443545272	3.9195312219703	7.80813838248273	7.06349948679831	4.78080014223561	11.7842978153134
DB0125	CC_DB	CC_F1	M	28.82	75	4.4511038283725	5.2517071546729	9.53103540647495	4.00042497742427	3.91077038446391	7.9110065731233	7.29554830016223	4.45326004181207	11.7005790455003
DB0126	CC_DB	CC_F1	M	31.35	75	4.60911725554406	5.20298395635464	9.66803631797675	4.15940801076307	3.76880286032581	7.92237969299629	7.18958274171735	4.78605004152694	11.9145572725133
DB0209	CC_DB	CC_F1	F	20.94	72	4.60259830049944	5.06560202499537	9.48865212292928	3.80229535938491	3.86334052343306	7.6634815847629	7.17030334086362	4.40458000267903	11.4788795184896
DB0217	CC_DB	CC_F1	F	24.16	73	4.76409353140782	5.08851553479583	9.68789924135258	3.97431126108663	3.91921867213351	7.89333421311932	7.36772861878069	4.30528454344193	11.5916068773919
DB0218	CC_DB	CC_F1	F	22.63	73	4.47543024347059	5.20664741622814	9.54681652261306	3.76977784491341	3.91640460116163	7.67944985008692	7.30226163595909	4.26310919400383	11.4742897383673
DB0219	CC_DB	CC_F1	F	21.71	73	4.68975170585964	5.0047149681171	9.53941885339902	3.75757235459279	3.90450060827246	7.66180298624286	7.33540217029714	4.56062221632093	11.8340377724596
DB0232	CC_DB	CC_F1	F	20.9	70	4.45786506857264	5.0466084813881	9.32664886428632	3.74287322788256	3.92655701601288	7.66476027022372	7.36415304023484	4.13859275599811	11.4175128640173
DB0233	CC_DB	CC_F1	F	22.27	70	4.66317921118161	4.98206169108641	9.50277960286566	3.85588187059718	3.7834012475549	7.63850443476994	7.12084440217591	4.53921799432457	11.5852114784323
DB0344	CC_DB	CC_F1	F	21.55	71	4.55012727544929	4.99741984452104	9.43735724744254	3.66765933532546	3.85508754764402	7.52076625085503	6.96491205974634	4.46205389927105	11.3721996552998
DB0346	CC_DB	CC_F1	F	24.14	71	4.83186016859176	5.05289131569463	9.7286001629496	3.76066815871861	3.8687271808697	7.62686862349156	7.11464862097911	4.62450537895676	11.6575222496035
DB0347	CC_DB	CC_F1	F	22.01	71	4.64513192652607	5.19247075065275	9.63964544682787	3.675666606209	3.94259115303629	7.61360624146009	6.99667420993718	4.64723035796591	11.570345716529
DB0348	CC_DB	CC_F1	F	23.43	71	4.64134162383851	5.23098108827185	9.69065594014272	3.96845057925634	3.84888620252665	7.81190277717279	7.29655569429851	4.50263811559401	11.7477540406667
DC0002	CC_DC	CC_F1	M	28.54	74	4.56947952945394	5.30477979645597	9.62488552549854	3.84968180503272	3.87679313350609	7.72580901912544	6.8053177736238	4.53732850915602	11.322919234897
DC0040	CC_DC	CC_F1	M	30.47	73	4.84585264600908	5.18947883052333	9.80175143338822	3.93076646469871	3.91968748754285	7.84851100527992	7.05074109579979	4.61230419638601	11.626850390368
DC0087	CC_DC	CC_F1	M	34.34	67	4.72890732531526	5.64169186354825	10.1114853313115	3.95283126379055	3.96860491860805	7.92036930957137	6.87507272688806	4.69717734389495	11.5592235898437
DC0088	CC_DC	CC_F1	M	34.11	67	4.75383634291193	5.40924359848737	9.97352178083322	4.15631447318415	3.84697608518691	8.00306972354984	7.32110988853466	4.51486433904719	11.8004512625577
DC0091	CC_DC	CC_F1	M	28.99	66	4.53821245130138	5.3195069974071	9.66269173918347	3.88704900920994	3.76880286032581	7.65508491135141	6.86339201852845	4.80138261337294	11.6244795582426
DC0092	CC_DC	CC_F1	M	30.18	66	4.73142586195714	5.28164493284488	9.82806878380287	4.04745907947196	4.03244962770771	8.07893712068611	6.89890752220959	4.55524697464363	11.3804371620777
DC0093	CC_DC	CC_F1	M	28.43	66	4.46774779855438	5.21104533669949	9.4268635132087	3.93637206066703	3.74041775741694	7.67482247351689	6.9751935457018	4.30315000900503	11.2147012889332
DC0094	CC_DC	CC_F1	M	25.27	66	4.24734025641215	5.26611693277408	9.28355105660329	3.9121796993492	3.61755096715997	7.52532557435225	6.88228523093892	4.27014344021369	11.0835114020783
DC0095	CC_DC	CC_F1	M	26.05	66	4.44585154317804	5.24910736978139	9.44585954041837	3.97307815176093	3.7363217206231	7.70906284836231	7.06705384159481	4.35746485929606	11.3584572015745
DC0110	CC_DC	CC_F1	F	24.84	67	4.69088579651675	5.33266430030318	9.81020135472497	3.81243032723222	3.81130555059549	7.62140571023482	6.48303555442973	4.68869384797088	11.1307704135877
DC0111	CC_DC	CC_F1	F	26.1	67	4.80169194064222	5.36005326840146	9.93740424901043	3.90465747537476	3.8457021465527	7.75034676643568	7.14797348903869	4.30571132334716	11.4099463188921
DC0116	CC_DC	CC_F1	F	24.12	68	4.59921539566908	5.44541439502773	9.86087711619279	3.84840876207297	3.87789891565007	7.71732142650544	7.26804306536498	4.69430772318986	11.8934614389588
DC0117	CC_DC	CC_F1	F	29.51	68	4.61020197007292	5.69665608814853	10.093905339362	3.73746906341711	4.08001531859869	7.81260839924797	7.26838014966196	4.50794021699489	11.7087947714528
DC0133	CC_DC	CC_F1	F	25.55	67	4.80415835204657	5.49887409623318	9.98853587198797	3.93014312716471	3.91077038446391	7.83937497508571	7.08108042603669	4.57443439126631	11.6201054212085
DC0139	CC_DC	CC_F1	F	26.23	64	4.85063524163607	5.25521009553538	9.92718498838502	3.69743154094839	3.88783680213046	7.57966193177506	7.00629716754863	4.2203672825952	11.1704297142053
DC0140	CC_DC	CC_F1	F	25.88	64	4.89751169748488	5.08827904990002	9.85739602010641	3.89900628365741	3.787284647343	7.68048663822807	6.8829081789604	4.40833301827346	11.2417580920424
DC0141	CC_DC	CC_F1	F	22.98	64	4.8159505843058	5.01012695188265	9.65931653059025	3.70454788064617	3.86920211413154	7.56599299497429	7.09430229127572	4.15336610473962	11.1678523002411
DC0189	CC_DC	CC_F1	F	26.09	69	4.88797835525796	5.36921603439907	10.0566392075514	3.95314115609347	3.92874025611264	7.875	7.14505948190776	4.22210847800006	11.3367047681414
DC0190	CC_DC	CC_F1	F	20.19	69	4.21209719944844	5.14400123983618	9.15785611791832	3.69229264820653	3.57771225785417	7.26281625817424	6.47944442062744	4.26555096089591	10.6866985079584
DD0375	CC_DD	CC_Parental	M	27.76	71	4.68840273670036	4.54545665545517	9.00943634698807	4.03958228038494	3.70768795882286	7.74354731373161	6.58669871787074	4.48710374295046	11.016719112331
DD0376	CC_DD	CC_Parental	M	27.53	71	4.89417290240402	4.13310974737948	8.88416816486933	3.96072594356136	3.77756866251297	7.73579181467547	6.17201952362434	4.81234090646122	10.951029631957
DD0387	CC_DD	CC_Parental	M	27.39	71	4.70083228781474	4.48306937795035	8.959546575548	4.08916250594177	3.60160033873832	7.6879792533539	5.71229594821557	4.87518717589387	10.5263918319622
DD0389	CC_DD	CC_Parental	M	28.25	71	4.73390537237649	4.45088285202062	9.01702794900785	4.0007311831714	3.78825487526909	7.78834545972378	5.98274811437018	5.31424030318539	11.2644007829977
DD0405	CC_DD	CC_Parental	M	30.07	70	4.76999170115081	4.72695580601979	9.29824807805488	3.67033036660189	4.26440206828578	7.93335049017753	6.21198237280178	4.99752938960843	11.1302751538316
DD0406	CC_DD	CC_Parental	F	22.15	70	5.00270355641234	4.21339899618633	9.01774619401898	4.02743404663565	3.76571374376757	7.78928912032414	6.34813555305808	4.75716827535037	11.0432071881315
DD0408	CC_DD	CC_Parental	F	23.11	70	4.74534540906005	4.78785692146905	9.29714769077222	3.83357861534102	3.90669617451882	7.73634603672819	6.18797624429829	5.1925186566829	11.3162096127635
DD0409	CC_DD	CC_Parental	F	20.94	70	4.77381048108261	4.47502116257665	9.06632098654671	3.89664920155767	3.70752275785328	7.59798328505664	6.37826387036472	4.74943680871743	11.0526874559991
DD0410	CC_DD	CC_Parental	F	23.59	70	4.801195141459	4.55367239549686	9.13681001177737	3.8299020875213	3.70289413837339	7.53215938493073	6.05843833013096	4.95889604650067	10.9634951087689
DD0411	CC_DD	CC_Parental	F	20.74	70	4.93319971339992	4.60274973658289	9.30076641665432	4.01921323146707	3.6119593020963	7.62590486434233	6.49690888038304	4.77874983651582	11.1796925270778
DD0430	CC_DD	CC_Parental	M	29.3	70	4.73068195475713	4.3690291063476	8.93301932406859	3.99352914099797	3.92031248754484	7.91193560388354	6.08285500402566	4.88372296511586	10.9023174142014
DD0432	CC_DD	CC_Parental	F	22.41	70	4.78373343469877	4.8096392644119	9.33803432180306	3.80792922728351	3.71214560598046	7.51481869375436	6.36470934136037	4.75703952054216	11.0833456140283
DD0433	CC_DD	CC_Parental	F	22.27	70	4.68073905658649	4.66817605925133	9.13705748470164	3.89507702106133	3.81628418753111	7.71017509528804	6.08285500402566	5.07451721841595	11.0914110914707
DE0033	CC_DE	CC_F1	F	31.55	74	4.65645974882793	5.26339027325263	9.71335346169178	3.96814188254402	4.13370596438595	8.085	7.16534716535075	4.38395084370252	11.5224444021223
DE0034	CC_DE	CC_F1	F	27.2	74	4.57832909219641	5.39588096500806	9.75848161548151	4.077462446179	4.0737053158028	8.14312440037606	7.12995617097328	4.41527462339547	11.4768517024487
DE0039	CC_DE	CC_F1	M	43.73	68	4.7731335878697	5.6049449121608	10.0882050677021	4.19328630074313	4.16411755357603	8.35620876953179	7.43080581094675	4.39023347898492	11.7721291617107
DE0067	CC_DE	CC_F1	F	29.95	73	4.72082811396694	5.17705341760434	9.69041696059583	4.08946206731399	4.09754194609402	8.18566124390693	7.29126532228803	4.29246141508576	11.5081894753258
DE0113	CC_DE	CC_F1	M	46.11	62	4.60173960133133	5.21861153127213	9.63215633469461	4.12480605604676	4.09021087475939	8.2035998195914	6.90387753367628	4.75974264010146	11.6079229408193
DE0114	CC_DE	CC_F1	M	46.97	62	4.80111950468685	5.53102294369345	10.0665630090595	4.28360537398113	4.19839552686499	8.47881772418773	7.42214591610809	4.48587505398891	11.8852187611335
DE0116	CC_DE	CC_F1	M	40.95	67	4.76139220600789	5.34770457054294	9.86742260556416	4.27358456099795	4.25289607209017	8.52406299835941	7.26062325148468	4.45710948934396	11.6672908166378
DE0117	CC_DE	CC_F1	M	39.1	67	4.70392522724667	5.49767366376891	9.95116843911134	4.31665090087211	4.18743955180251	8.50211885355645	7.37869399013132	4.81768357200844	12.1450504321719
DE0118	CC_DE	CC_F1	M	39.4	67	4.65223541793759	5.46157775393961	9.89007588312274	4.28860699994765	4.09918589478448	8.38752198208744	7.36739608002719	4.34409081396787	11.6426436001451
DE0119	CC_DE	CC_F1	M	39.94	67	4.70993403105135	5.48356793854871	9.96389696405927	4.33802374359569	4.05350774021711	8.38985846126143	7.39560849423494	4.63667445482212	11.9731209381681
DE0120	CC_DE	CC_F1	M	38.17	67	4.57427642923775	5.30315232520236	9.69727612865402	4.18787834111737	4.20247843539976	8.38642653339311	7.14214428585701	4.56491785249198	11.6684981895701
DE0121	CC_DE	CC_F1	M	41.78	67	4.6078047203556	5.60760252011113	9.94651910793299	4.24294708899369	4.18729327847955	8.42947952129905	7.20915043538419	4.50427019615831	11.6914669738233
DE0144	CC_DE	CC_F1	M	36.42	64	4.72350767799358	5.25519262818259	9.80073858975551	4.19240980821293	4.1158869032081	8.30238068267169	7.13081517079219	4.71292902556361	11.7935459044343
DE0145	CC_DE	CC_F1	M	43.08	64	4.57527180384525	5.47269287663436	9.8657289990896	4.29645493401246	4.13770467771686	8.4332570813417	7.2774755238338	4.76128659082816	12.0135173866774
DE0146	CC_DE	CC_F1	M	44.5	64	4.71624010885712	5.39589355219643	9.86861416916351	4.14509951629632	4.222833764192	8.35562235862775	7.34074417208501	4.7809282571484	12.0618551641114
DE0147	CC_DE	CC_F1	M	40.47	64	4.74705997792215	5.17465197277187	9.74779772558108	4.03654864952722	4.3538086774685	8.39029647867106	7.47477424408256	4.30628029742607	11.7260969636107
DE0148	CC_DE	CC_F1	M	41.17	64	4.71885610333865	5.28401810193257	9.80464690915556	4.15277617985848	4.12064618718958	8.26718966759563	7.29277724875784	4.51323608954816	11.7735338790017
DE0160	CC_DE	CC_F1	F	25.12	72	4.20121016739551	5.18177139833149	9.18904658815006	3.94134811961593	3.81194832074098	7.73579181467547	6.82015212440309	4.29602723455054	11.0766567609545
DE0161	CC_DE	CC_F1	F	25.33	72	4.33402655246587	4.99193047552157	9.13619996997981	3.79842730613605	3.86270630516999	7.65388463461529	6.72510222970625	4.42566661645452	11.0994155251527
DE0164	CC_DE	CC_F1	F	23.47	75	4.49052703661674	5.02944257198876	9.34940494856975	4.08166632639171	3.86254773433287	7.92724889227026	6.76523835500273	4.22587860686982	10.9150629865338
DE0165	CC_DE	CC_F1	F	23.81	75	4.12984099633674	5.30028011806749	9.23984051009719	3.7572463320895	3.68166063074803	7.4194221473104	6.96051363047297	4.07611027819415	10.9739931200999
DF0020	CC_DF	CC_F1	M	34.58	70	4.67395442508934	5.42069349858289	9.87362328344888	4.11290955407483	3.94243579529204	8.05463996712454	6.57310809282793	4.90649569448501	11.4690038800238
DF0021	CC_DF	CC_F1	M	32.09	70	4.91303969387388	5.34325838843808	10.0334615150004	4.31821143530513	3.64437237394863	7.96217307021142	6.62101578309552	4.80380578291837	11.4135423948921
DF0036	CC_DF	CC_F1	M	36.13	70	4.94312772555067	5.38079753189345	10.0949672643503	4.15601973046327	3.94150352023184	8.09355607875796	6.90290156383531	4.87920587800925	11.7341382299681
DF0048	CC_DF	CC_F1	M	26.94	71	4.63244011536626	5.30354738703126	9.6761492643628	3.87379013370627	3.88704900920994	7.75974548551691	6.60397228946337	4.7026508481919	11.2855870472032
DF0049	CC_DF	CC_F1	M	27.75	71	4.87433481820403	5.1644673630074	9.79904014251302	3.94833509216227	3.80100644566673	7.74789648872518	6.68371715439844	4.61761301973216	11.2774431942706
DF0077	CC_DF	CC_F1	M	25.79	61	4.30252176513304	4.99892827008154	9.06835624911003	3.95933390862655	3.50926274308436	7.46772388348685	6.73720453897609	4.36743345684854	11.0494728381041
DF0078	CC_DF	CC_F1	M	24.08	61	4.21267669646925	4.95087558544856	8.9469676732968	3.64890737070702	3.49036172910488	7.13776925936948	6.58009308444797	4.4686379356578	11.0048148553258
DF0079	CC_DF	CC_F1	M	25.78	61	4.16557022292859	5.28214645121417	9.20922171112653	3.81740749724208	3.64420430272508	7.4579571599735	6.5775793419768	4.72746232137285	11.238761052714
DF0080	CC_DF	CC_F1	M	24.84	61	4.176688500063	5.07542451490985	9.03405752417857	3.70504385938952	3.36946583303645	7.07190568376021	6.52175014854142	4.05244987630939	10.5473183795693
DF0103	CC_DF	CC_F1	M	28.11	60	4.77062928340788	5.11215581535574	9.63827837222334	4.08061576235744	3.78356313545843	7.86207828757766	6.66518004257949	4.42234383556955	11.073172535457
DF0104	CC_DF	CC_F1	M	27.73	60	4.82649831947227	5.09313033600908	9.66575527166891	4.12554844838841	3.59087036803057	7.71049285065488	6.54312807455272	4.65039245655676	11.1888929300445
DF0105	CC_DF	CC_F1	M	26.29	60	4.53205291377575	5.19777166106916	9.5196837625439	3.90920388314552	3.68315761270136	7.58563939295825	6.53404162827266	4.61323368148634	11.1278535666138
DF0106	CC_DF	CC_F1	F	17.65	60	4.69855567861808	4.95509316999203	9.40868615505535	3.58523709118379	3.53569300137894	7.11680054518883	6.46610199424661	4.05305440377994	10.5054235992653
DF0107	CC_DF	CC_F1	F	17.92	60	4.26893440890015	5.06004305400502	9.10726848716164	3.63966344597959	3.49912489059765	7.1256596185897	6.50491737072809	4.09754194609402	10.5654791656602
DF0108	CC_DF	CC_F1	F	17.57	60	4.36781968764938	4.97427744402781	9.1265940911949	3.65377202353951	3.45082961039806	7.10051582633262	6.46780681529682	4.14716770820761	10.5586942848062
DF0118	CC_DF	CC_F1	F	16.57	58	4.16991069101593	4.71597539650162	8.68680465489489	3.56691042780724	3.36473624523528	6.9206249717782	6.54836811732511	3.93061063958261	10.4462541133174
DF0119	CC_DF	CC_F1	F	16.8	58	4.42540146685385	4.49712748789276	8.75899676162923	3.55435296502753	3.28739258379647	6.83163779777587	6.24335646907975	3.95004113902628	10.1261357387702
DF0121	CC_DF	CC_F1	F	22.19	58	4.74996439286324	5.07378349539509	9.58758151969525	3.69676885942305	3.72713026335276	7.42066034797443	6.5096236450351	4.43934679879822	10.8871943125858
DF0124	CC_DF	CC_F1	F	21.56	71	4.70336512169752	5.13535150573625	9.61367693268121	3.97538991798289	3.59223468052966	7.56348299396515	6.54621646449306	4.37835871074995	10.9126497698772
DF0125	CC_DF	CC_F1	F	21.45	71	4.85381680247349	5.40100140226664	9.96733154467318	3.91546612806189	3.56467740475909	7.47247950816862	6.4360041951509	4.35999426605128	10.7484766362494
DF0139	CC_DF	CC_F1	F	20.29	77	4.61755433081637	5.26656442659752	9.63411159819019	3.81226966517323	3.77059013948745	7.57634806486608	6.58046540907252	4.56585698418161	11.1108876783091
DF0153	CC_DF	CC_F1	M	18.91	75	4.22559010946142	5.01258857059991	9.02206820579666	3.64319571255786	3.63562236762841	7.26897000956807	6.41006630230921	4.39120996992856	10.7493313745554
DF0154	CC_DF	CC_F1	F	18.24	75	4.40250642821221	5.04852108461218	9.20391520963016	3.66782633176654	3.45508682958909	7.1184355725117	6.71024030866257	3.67366642470434	10.3111687019464
DF0155	CC_DF	CC_F1	F	19.75	75	4.63216160749228	4.68820514468471	9.09824918388632	3.73451804119353	3.4115575621701	7.14034312900998	6.87899156853677	3.79842730613605	10.6340690706803
DG0009	CC_DG	CC_F1	M	28.06	72	5.25519405969507	5.0981473347409	10.2167928673425	3.89837786778039	3.98708226652022	7.87453331950535	7.01023002475668	4.8469629666421	11.8240443588478
DG0010	CC_DG	CC_F1	M	31.8	72	5.31376821111574	5.08426844876074	10.2212429196927	3.96536253071519	4.00669751790674	7.96501883236945	7.13639614931795	4.70226009489054	11.8202622644339
DG0014	CC_DG	CC_F1	M	29.77	72	4.93362562093769	5.36049637297814	10.0807244313641	3.95948860334261	3.99153479253282	7.94214706486854	6.83719423447952	4.90574663022867	11.677890434492
DG0026	CC_DG	CC_F1	M	28.18	72	4.89208027268879	5.33332819100481	10.0276675974501	4.02773819903926	4.03108236085546	8.05836521882696	6.92487183996931	4.72448145302741	11.6323804528566
DG0028	CC_DG	CC_F1	M	29.03	72	4.95598131990238	5.1811001306245	9.95099651337814	3.63056469436918	4.26799133082531	7.89123881275937	6.78440491126525	5.20947694111415	11.9544343237144
DG0029	CC_DG	CC_F1	M	28.05	72	4.99662676956785	5.11922017262421	9.9100333004051	3.90544171637473	3.94445496868705	7.84515455552024	7.13682527458813	4.59634093600551	11.6745331812454
DG0039	CC_DG	CC_F1	M	27.1	70	5.04734923679328	5.15296625916743	10.029258297345	3.83166086703925	3.85159058052644	7.68224088401295	6.79180388409442	4.89024028039523	11.6369605138112
DG0041	CC_DG	CC_F1	M	27.76	70	5.34913737983709	4.85876050528813	10.0389106128282	3.89900628365741	3.94445496868706	7.83570194685837	6.90254663149768	4.7446627909684	11.6086616368985
DG0042	CC_DG	CC_F1	M	25.91	70	5.15161334427913	4.94835811159019	9.9141518998419	3.66047128113307	4.16691132615034	7.82529871634304	7.04335324969577	4.74078843653669	11.7306926479215
DG0142	CC_DG	CC_F1	F	18.34	61	4.83614126460953	5.09766563074236	9.74921732562442	3.72696592418015	3.62262680937466	7.34383074423696	6.77997971973368	4.52962746812583	11.2808643285876
DG0143	CC_DG	CC_F1	F	17.42	61	4.81823260609373	4.81929899939972	9.50245689502118	3.6327572173213	3.55642025075778	7.18225243221094	6.81530080040493	4.17498802393492	10.9281860342877
DG0144	CC_DG	CC_F1	F	17.79	61	5.1307698681161	4.78412814942855	9.79198684467517	3.73533800344762	3.70024661340295	7.43195970118246	6.8016266436787	4.63456038907683	11.3669202073385
DG0148	CC_DG	CC_F1	F	17.68	61	5.07866634052836	4.7261669384339	9.68086151988623	3.76408687466164	3.50926274308437	7.26475567379936	6.68078401087777	4.53773346506822	11.1720745611547
DG0149	CC_DG	CC_F1	F	18.89	61	4.67843067311681	5.17024179803303	9.68590551628333	3.72680157776075	3.6194129358226	7.33531867065092	6.79342697024116	4.11424962781793	10.8891069422612
DG0159	CC_DG	CC_F1	F	14.96	64	4.41997647735876	4.75247659120439	9.02979373276485	3.75104652063927	3.32371027618233	7.06982673055005	6.24247346810541	4.24063674464107	10.4163081271629
DG0168	CC_DG	CC_F1	F	14.81	63	4.6428395261761	4.48700294629515	9.01254667407428	3.62397916660678	3.29706687830259	6.9178808171289	6.63792324450954	4.01540159884413	10.5498732219871
DG0177	CC_DG	CC_F1	F	16.88	76	4.8759801085743	4.9213107838366	9.60260304495553	3.7230196077915	3.76083102518579	7.47567555475758	6.92283720738831	4.45229715989398	11.3545200250825
DG0178	CC_DG	CC_F1	F	16.25	76	4.89199315087086	4.91447543653753	9.6366478071351	3.80632040164776	3.73271349021057	7.52402319241508	6.75835408956944	4.5563225302869	11.2641832815344
DG0179	CC_DG	CC_F1	F	17.14	76	4.67332445783574	5.21850638243144	9.71083739866321	3.9315454976383	3.55900266928813	7.48001671121128	6.93123726328857	4.21746369278978	11.0798082113365
DG0197	CC_DG	CC_F1	M	27.2	70	5.22840750350758	4.95658216072989	10.0346227993391	3.93699441198486	4.00134352436779	7.91936392647793	7.00961839189552	4.66813935096201	11.6673958105483
DG0198	CC_DG	CC_F1	M	25.48	70	5.04168608930449	4.82453770964878	9.66656394072429	3.64269131275215	4.18085218585876	7.81848610665773	6.69379003256003	4.72733275748598	11.4013003644321
DH0001	CC_DH	CC_F1	M	24.6	72	4.41623618481897	5.04212471907094	9.245558357127	3.6623114285926	3.84824960209184	7.50699007592257	6.70485272023182	4.79870294975632	11.4109662167583
DH0002	CC_DH	CC_F1	M	25.7	72	4.47976867569483	5.01805390980993	9.24222014139816	3.42410207207671	4.19503873641233	7.6165822387735	6.82966507231504	4.4361723365983	11.2187967269222
DH0003	CC_DH	CC_F1	M	25.6	72	4.49087286696228	5.15705640627978	9.37151768153905	3.61111132478632	3.95066133704219	7.56113417418313	6.93079540889788	4.39664644928382	11.2663581072146
DH0005	CC_DH	CC_F1	M	25.08	72	4.24247440562769	5.43265139424135	9.4400806769095	3.66180966190216	3.81516054708056	7.47690443967288	6.70786665043365	4.58299574514313	11.2402324264225
DH0006	CC_DH	CC_F1	M	27.3	72	4.53594431688498	5.03687557574707	9.33827655488079	3.6582953680642	4.03912738100694	7.69721540558662	6.81386270774515	4.56250205479406	11.323460160216
DH0013	CC_DH	CC_F1	M	23.83	72	4.65567022412741	4.81278268179928	9.25611982229644	3.72482885512878	3.95081637133391	7.67258756874107	6.67463856699372	4.46370081882735	11.0821850282334
DH0016	CC_DH	CC_F1	M	26.96	72	4.47963053102443	5.1321392397892	9.3654029929883	3.43873886766646	3.85095442715179	7.28815648844068	6.68151741747337	4.43230470522955	11.0587815784561
DH0017	CC_DH	CC_F1	M	24.93	72	4.50147782193849	5.18000916295936	9.45814783305598	3.86666846264326	3.82702234119426	7.68861658557637	7.03195207605967	4.40902767058679	11.4064028071956
DH0018	CC_DH	CC_F1	M	26.98	72	4.50573350310902	5.22601290906567	9.48958593247393	3.63747508582533	4.03852076879642	7.67362528404925	6.96148152335406	4.60791981267035	11.5067523654592
DH0194	CC_DH	CC_F1	F	17.42	59	4.26689329979348	5.02143500896867	9.06720036718209	3.52180706456217	3.50297373669858	7.01904908089408	6.64677553404656	4.29531430747507	10.8859565496101
DH0195	CC_DH	CC_F1	F	22.6	78	4.55672388521891	5.19464266879848	9.5332569414339	3.46570699857908	3.8853153025205	7.34616566652291	6.87899156853677	4.74814700699126	11.579711783978
DH0196	CC_DH	CC_F1	F	20.35	78	4.65784691079823	5.01235475211991	9.46080949842768	3.55779777390453	3.77172705799346	7.32545902998577	6.68353387064059	4.5924748230121	11.2149743646608
DH0208	CC_DH	CC_F1	F	22.4	75	4.47472995936617	5.00932159885405	9.26066871684533	3.63882192474433	3.85921624167395	7.49776466688573	6.40385235619935	4.54272495315312	10.9202804451168
DH0225	CC_DH	CC_F1	F	18.5	79	4.28051553479512	4.88601848988731	8.98749003136966	3.5403672125925	3.44461173428879	6.97422755579426	6.60434326788061	4.08226652731053	10.6382728861409
DH0229	CC_DH	CC_F1	F	17.23	79	4.33999472124226	4.84947283234783	8.98798225540487	3.49544703864899	3.4653535173197	6.95972161799594	6.42505058345847	4.31892058273824	10.7070257307994
DH0230	CC_DH	CC_F1	F	19.51	79	4.53011266488135	4.92031950107381	9.23908781943304	3.59581353799109	3.69361949854069	7.28857667861154	6.55575319852723	4.42123568699973	10.9377659967655
DH0241	CC_DH	CC_F1	F	18.12	86	4.32175152793266	4.55609210540665	8.70962719281298	3.55607578659398	3.4863232781829	7.03882980331248	6.47991705193824	4.03897573649558	10.4802647867313
DH0242	CC_DH	CC_F1	F	17.06	86	4.16891731360134	4.66724938892678	8.56595111900082	3.433747952311	3.37364417210826	6.8053177736238	6.39447222216189	4.09215713285792	10.4556312578438
EA0009	CC_EA	CC_F1	F	NA	75	4.49442191001397	5.23518453671158	9.53966726191089	3.83054173714372	4.09799036114044	7.92802150602532	7.70659944463185	3.75153635194969	11.4060269156267
EA0010	CC_EA	CC_F1	F	32.45	75	4.18092363398734	5.17023425097708	9.17452969910426	3.76668952795422	3.94864533732773	7.71096945915363	7.69960226245486	3.72219693192072	11.3110664837583
EA0012	CC_EA	CC_F1	M	45.73	NA	4.31881306589891	5.42792527007611	9.56269614980188	4.02286900109859	4.04639963424277	8.06375997906684	7.57335625730099	3.82590185446517	11.3059210151142
EA0013	CC_EA	CC_F1	F	38.62	NA	4.23676382222198	5.40575471194819	9.48558850266383	3.77951385762772	3.80116758378265	7.57376062468309	7.43871460670457	4.0202798410061	11.4270042005768
EA0014	CC_EA	CC_F1	F	39.42	NA	4.63591034711277	5.01646397591578	9.4907653138118	3.76001662230368	3.9563935597966	7.71374908847831	7.37013907602835	3.94616269304751	11.2646726539212
EA0017	CC_EA	CC_F1	M	NA	NA	4.62133751240155	5.3484113750408	9.78377821336277	3.97723836348791	4.14096003361539	8.11675581744332	7.52727872474508	4.07701177334577	11.5408751834512
EA0018	CC_EA	CC_F1	M	42.63	NA	4.63384181948149	5.26608120843589	9.63936407587476	4.08421657114311	4.10843948476791	8.19224328252036	7.7811069263955	3.71494952859389	11.4770651736409
EA0019	CC_EA	CC_F1	F	30.82	NA	4.26349077208365	5.18511983483045	9.28640055184351	3.67016348409713	4.01296025397711	7.68104485079992	7.41405422154438	3.74156384416998	11.1211914829302
EA0020	CC_EA	CC_F1	F	36.97	NA	4.54653854590467	5.09831833529253	9.46252860373678	3.89570596939759	3.97415714334499	7.86791903872936	7.74607803988573	4.04987962784081	11.737478434485
EA0021	CC_EA	CC_F1	F	33.87	NA	4.33008283619025	5.2355875734853	9.40427007241988	3.79067935863745	3.86508408705425	7.64964214849296	7.24516908015265	4.03609340823524	11.2674453626366
EA0022	CC_EA	CC_F1	F	33	NA	4.29319527347943	5.33584594579145	9.45502165094024	3.72992292145562	3.99828088057855	7.72771149823801	7.54848660328678	3.88767925631732	11.3681594816399
EA0031	CC_EA	CC_F1	M	48.15	NA	4.23295351125862	5.56171537792306	9.56747844775802	4.02636933228933	4.0286505184739	8.05357529299876	7.67881175703637	4.07701177334577	11.7046091348665
EA0032	CC_EA	CC_F1	M	46.08	NA	4.34959177064973	5.36573122159749	9.53359210923139	3.8687271808697	4.4134708563669	8.28169819541862	7.52198776920037	3.94662830780908	11.4193903077178
EA0044	CC_EA	CC_F1	M	39.14	69	4.12853962265686	5.5315378916367	9.44030969163571	4.02012748554073	4.12317232237509	8.14312440037606	7.64139058025436	3.87647713781469	11.453773395698
EA0049	CC_EA	CC_F1	F	30.61	69	4.25392076467159	5.32502782668425	9.34527147810732	3.97030225549643	4.18451311385208	8.15417377788823	7.76858095149944	3.82189743452124	11.5290871277825
EA0059	CC_EA	CC_F1	M	44.33	74	4.42494696257896	5.25635414373091	9.41425182625506	4.07099803488039	4.02332573873903	8.09287495269759	7.58313589486566	4.12525150748412	11.6405390768641
EA0065	CC_EA	CC_F1	M	45.72	74	4.24317395379126	5.34055968202924	9.43580554406663	4.01036469663296	4.02119385257662	8.0308794661606	7.50348085890808	4.21833497958614	11.6413283176792
EA0068	CC_EA	CC_F1	M	45.87	70	4.29531462423936	5.35660868806147	9.50680769046864	3.9365276577207	4.48300680347465	8.41937349213111	7.64259281919428	3.99444927367966	11.5815629342503
EA0070	CC_EA	CC_F1	M	46.13	70	4.54017883146825	5.11922262834782	9.49212520074058	3.94290185016061	4.16896869741187	8.11056563995385	7.51604117870572	4.44114005633689	11.9077180853428
EB0001	CC_EB	CC_F1	M	44.31	72	4.42526615527582	5.88887534801427	10.1108975758283	3.72926601357425	4.29260410473642	8.02111120730788	8.23579079384609	3.45916174816963	11.6279039383717
EB0005	CC_EB	CC_F1	M	50.23	74	4.34493432945569	5.9257496946854	10.0861594933568	3.86175478247908	4.10650094362585	7.96478813277541	8.21009287401793	4.0685900506195	12.2336891410563
EB0006	CC_EB	CC_F1	M	48.95	74	4.26970201759866	6.07626315461017	10.1052508375757	4.04397700290197	4.19956247721117	8.24047480428161	7.87072105972509	4.17792113376976	11.9845744605305
EB0013	CC_EB	CC_F1	M	37.89	72	4.04036116864963	6.0462409595079	9.83275608145635	4.0426136347665	4.00746179021086	8.04916299996465	7.64619840182035	4.2090319552125	11.8219203177826
EB0014	CC_EB	CC_F1	M	38.01	72	4.16196444796762	5.88920475527512	9.83771565666165	3.91671737555826	3.99628890347032	7.90953538458486	7.41091424859308	4.36392598470689	11.7184683299482
EB0019	CC_EB	CC_F1	M	48.88	74	4.16700854732712	6.10871316713593	10.0734278572595	3.83501629722743	4.21528468789476	8.04794538997377	7.90922562581192	4.18860955449419	12.0301267657494
EB0020	CC_EB	CC_F1	M	46.73	74	4.15280577341183	6.28642700161347	10.2661925253743	3.89019922369022	4.20612054035545	8.09628000997989	7.71819441320313	4.39567116604507	12.0720068754122
EB0032	CC_EB	CC_F1	M	35.72	71	4.19829896816012	5.77151535103324	9.82413954444055	3.87379013370626	4.12317232237509	7.98997183975012	7.38043697893289	4.36504868243185	11.7006837407051
EB0033	CC_EB	CC_F1	M	44.76	71	4.47225326697892	5.92828406820055	10.1922379552964	3.98631408697308	4.23615686678385	8.22082872951383	7.57885380516078	4.12896173389873	11.7000555554237
EB0034	CC_EB	CC_F1	F	33.8	71	4.42148300760014	5.69469326970311	9.97199771303023	3.78421061781714	3.99444927367967	7.7755948325514	7.51653011701543	4.69169745401385	12.1444452322862
EB0035	CC_EB	CC_F1	F	35.92	71	4.48607738674247	5.70026051916877	10.0096242083704	3.91452742997159	4.11782102573679	8.02004208218386	7.55943284909655	4.62331320591629	12.155334220004
EB0036	CC_EB	CC_F1	F	33.9	71	4.41006541885312	5.68073218545468	9.91778842959156	3.75887616183348	4.14436062620038	7.89922939279522	7.88906521712173	4.13340960951126	11.9745532275739
EB0037	CC_EB	CC_F1	F	34.83	71	4.70082992747133	5.43900454070075	9.97377411500256	3.76538842617863	3.94445496868706	7.7067583976663	7.45598585030846	4.39469566636872	11.8344000692895
EB0061	CC_EB	CC_F1	F	NA	74	4.43700134201562	5.77527731797361	10.0563688574033	3.87821479549547	3.98231716466682	7.85888350848898	7.71033397460836	4.3109714682424	11.939515274918
EB0071	CC_EB	CC_F1	F	30.91	NA	4.34701806421353	5.71999108355028	9.91928749046841	3.76912788321118	4.02576079766297	7.79400570951805	7.52556974587307	4.62702117998178	12.1080272959719
EB0072	CC_EB	CC_F1	F	35.46	NA	4.33500168106118	5.98506967563642	10.1359853422561	3.96536253071519	3.95143644767317	7.90426783453091	7.71081059292731	4.25131156232991	11.931150405556
EB0073	CC_EB	CC_F1	F	29.57	NA	4.16935116789486	5.66243941275787	9.65717286337751	3.79374814662228	3.9154661280619	7.70270407064948	7.83820291903699	4.39274401712642	12.1758254340312
EB0078	CC_EB	CC_F1	F	30.21	NA	4.46841313021939	5.56047039844374	9.83443241742923	3.78421061781714	3.91546612806189	7.68861658557637	7.49572211331236	4.38841941933539	11.8402987715682
EC0019	CC_EC	CC_F1		NA	NA	4.33572128472813	5.84055562418587	10.0238765089763	3.77026524265866	4.10366604391732	7.87079887940227	7.5778839394649	4.31367013110646	11.8329508154137
EC0045	CC_EC	CC_F1	M	40.27	67	4.12905996607744	5.88579466346529	9.79238908659759	3.98124038460377	4.14199529212673	8.11351033770217	7.27983172882451	4.43893286725537	11.7007360879562
EC0046	CC_EC	CC_F1	M	42.33	67	4.08645426327488	6.01329537518518	9.89015601157194	3.92171837336645	4.69952391205747	8.6200957071253	7.38964309016342	4.5951414559293	11.9356671367796
EC0047	CC_EC	CC_F1	M	42.59	67	3.91788260767423	6.12504605602838	9.84968439606897	4.13726056709026	3.71808082214467	7.85482972444343	7.60152945136701	4.22341390346719	11.773169709131
EC0048	CC_EC	CC_F1	M	39.49	67	3.95339045220134	5.94187238999985	9.69922514394753	3.82910237523104	3.99444927367966	7.82107089854069	7.39577413121845	4.20946849376498	11.5717219980433
EC0056	CC_EC	CC_F1	M	37.01	64	4.18900529814087	5.79174338725884	9.82415766753766	3.815	4.10351678441797	7.91657912232297	7.50062330743252	4.4141647001443	11.8134203345179
EC0057	CC_EC	CC_F1	M	40.61	64	4.23117400152694	5.72534339972531	9.79076029241348	3.80551573377381	4.28574964271129	8.08916559355784	7.24001035910861	4.59953802027986	11.7996207566176
EC0058	CC_EC	CC_F1	M	33.7	64	3.92294628286938	5.90212617501445	9.64578038945371	3.88783680213046	4.13	8.01759783226872	7.11060124040154	4.72188786397983	11.8028905357967
EC0066	CC_EC	CC_F1	M	45.44	63	4.29162957075903	5.83319198633807	9.93319939411553	3.95035125020548	4.12658757328619	8.07324903616877	7.51367752834789	3.98293233685936	11.4671879726461
EC0067	CC_EC	CC_F1	M	44.13	63	4.23961127055702	6.12950686431746	10.1525893385615	3.97246145355748	4.42525140528761	8.39226727410418	7.53614291265764	4.29659749103869	11.8087531094523
EC0068	CC_EC	CC_F1	M	46.25	63	4.25987205880744	5.93656659008586	10.0390130542108	3.73664956879823	4.26454569678882	7.9994718575666	7.41818373997301	4.3401411267377	11.7168479123013
EC0071	CC_EC	CC_F1	M	38.72	63	4.13220209078741	5.76991699259825	9.7162710682467	3.77221420388609	4.27659327034966	8.04680371327647	7.29025719710903	4.42649692194629	11.6864889937055
EC0072	CC_EC	CC_F1	M	39.13	63	4.1507505743834	5.99664439449009	9.93159482186839	3.84984090580377	4.12124071124219	7.96755608703196	7.26526152316625	4.83570315466117	12.0793108247118
EC0073	CC_EC	CC_F1	M	42.57	63	4.14945600022508	5.81729334021055	9.77430556103164	3.76148242053582	4.11811850242316	7.87787725215366	7.21254809342718	4.32331470055096	11.5092006672922
EC0074	CC_EC	CC_F1	M	39.45	63	4.39942849540805	5.545684306967	9.77637777888456	3.8319805584058	4.19357842421005	8.02431772800654	7.2124631714831	4.4851923035696	11.6744282515248
EC0108	CC_EC	CC_F1	F	38.71	82	4.33078528550895	5.64967314405816	9.80492577133928	3.71231060122937	4.06015085926619	7.75477111203161	7.11895181891267	4.72875776499495	11.7898059780473
EC0109	CC_EC	CC_F1	F	35.92	82	4.33709346878082	5.68662371058957	9.87481086974649	3.80535477978072	4.05713260813595	7.86090961657746	7.45968162859515	4.26512016243388	11.6716472702014
EC0111	CC_EC	CC_F1	F	36.05	82	4.2693472997735	5.69758550381979	9.82630831837735	3.70487854051924	4.07761265938784	7.77835136773854	7.39171495662542	4.19460069613307	11.5564148852488
EC0118	CC_EC	CC_F1	F	33.38	80	4.41176119597381	5.8083633318136	10.0619007227629	3.8214166221442	4.0202798410061	7.84023437149681	7.05812120893372	4.54851898973721	11.5691810427532
EC0122	CC_EC	CC_F1	F	36.36	75	4.45306589145529	5.75108069550465	10.0554459655194	3.90559854567773	4.10873764068722	8.00919003395475	7.50380736693047	4.68608045172082	12.1377355795881
EC0123	CC_EC	CC_F1	F	37.8	75	4.39496819587496	5.768651390894	10.0236485288822	3.76408687466163	4.09619640642389	7.85038374858198	7.43072338335912	4.36448736966897	11.7612499335742
EC0124	CC_EC	CC_F1	F	33.36	75	4.3215439271866	5.93990825233917	10.0652531328255	3.71956314639233	4.25937201944136	7.97431815266986	7.20328570861937	4.85617905353581	12.0066835554203
ED0001	CC_ED	CC_F1	M	49.51	73	4.94958785807319	5.35190981556214	10.1220726858914	4.2907487691544	4.31111354524559	8.60067584553679	7.39693348624956	4.53192563928403	11.8798579536962
ED0002	CC_ED	CC_F1	M	48.29	73	4.6983316732743	5.39964319178878	9.91938349880844	4.38897767139456	4.2517437599178	8.63656471057793	7.48918219834449	4.48996937628755	11.9379761685137
ED0003	CC_ED	CC_F1	M	40.08	73	4.79680212513461	5.59742286452298	10.1400018543483	4.24842912145183	4.58085690673699	8.82263849423742	7.6877402401486	4.52813979466182	12.1754732967552
ED0004	CC_ED	CC_F1	M	50.24	73	4.81847074397236	5.38159784460881	10.0255269141195	4.54784564381862	4.28860699994765	8.83429397292166	7.43261898660223	4.49433254221358	11.8756810331029
ED0009	CC_ED	CC_F1	M	47.3	70	4.81033825526558	5.26572199316526	9.8728815848446	4.26167220700982	4.40652640976994	8.6546302636219	7.41653220851902	4.58272844493322	11.939976968152
ED0018	CC_ED	CC_F1	M	49.29	72	4.73817963464078	5.19181459093125	9.69555380990844	4.2203672825952	4.30613806095439	8.52629022494543	7.09671931247108	4.18656183520559	11.2282378403737
ED0033	CC_ED	CC_F1	F	42.11	75	4.76099134263185	5.43610795031879	9.96086109980979	3.91390150617003	4.0870649615586	7.9813047179017	7.28143014798604	4.68660324755574	11.9297642474611
ED0034	CC_ED	CC_F1	F	40.11	75	4.65968708006281	5.42070717794656	9.89670566635133	4.025608649633	4.08421657114311	8.0993055257843	7.14454512197943	4.65039245655676	11.7693192241523
ED0054	CC_ED	CC_F1	M	45.23	71	4.76937424736468	5.43589036542227	10.0544600301861	4.07099803488039	4.18568393455598	8.25621735421252	7.32336841897224	4.83190179949883	12.1123263661445
ED0056	CC_ED	CC_F1	M	47.9	71	4.71988974054378	5.47336077505318	9.99451358636047	4.12629070716061	4.35858922129627	8.48206784929241	7.26399683369975	4.581926450741	11.8180857163925
ED0057	CC_ED	CC_F1	M	46	71	4.78763316059389	5.58919975754768	10.1576300121914	4.32048029737436	4.17234646212416	8.4865437605659	7.27301347448222	4.72603692325822	11.9732744059426
ED0058	CC_ED	CC_F1	M	45.96	71	4.74282166943882	5.40588327696392	9.96661898021026	4.3481777792542	4.1679401387256	8.51378147476196	7.51685605822008	4.52408001697583	12.0029590101774
ED0059	CC_ED	CC_F1	F	35.65	71	4.63984807566121	5.32880767412272	9.79085713332285	3.989385917657	4.31650900612984	8.29979819031764	7.51587819220083	4.42857200460826	11.9084896187552
ED0060	CC_ED	CC_F1	F	36.34	71	4.6856265222157	5.20756867633926	9.70226872270139	4.01677420326311	4.22225354520545	8.23757549282555	7.22128970475496	4.53030352184045	11.7055510335909
ED0061	CC_ED	CC_F1	F	NA	71	4.80665949249528	5.21844014735425	9.85134930851878	3.9565483694756	4.04458279677892	7.99357398164301	6.98905394170055	4.70655659691881	11.6616722643024
ED0067	CC_ED	CC_F1	F	NA	69	4.80163169454127	5.43182778945889	10.0433186473988	4.09679447861374	4.28117390443322	8.3774384509825	7.32880276716464	4.57430049297158	11.8440227541153
ED0068	CC_ED	CC_F1	F	34	71	4.39322856528938	5.31280950493529	9.55098857634743	3.9118665621414	4.05365884109652	7.95493871755151	7.19860750423302	4.65447365445332	11.8129536949909
ED0101	CC_ED	CC_F1	F	NA	NA	4.92374233119285	5.19261067663984	9.91229352676619	3.98293233685936	4.14569053355409	8.12346908654179	7.21195361881925	4.59194131060056	11.7436344459456
ED0102	CC_ED	CC_F1	F	NA	NA	4.91153180557672	5.09072433872481	9.84252210669968	4.14628146656736	3.94336784994755	8.07082090000763	7.35483174518629	4.72733275748598	11.9821210559734
ED0103	CC_ED	CC_F1	F	36.2	NA	4.9002656623421	5.12601157321988	9.89660818322517	3.78566704822281	4.25908440864935	8.04200690126538	7.1348510846408	4.39302287724523	11.5120740963564
EE0604	CC_EE	CC_Parental	M	46.13	69	4.38645205076115	5.71645351375123	9.88465774818354	3.79503952548587	4.15277617985848	7.94515418352596	7.29764688101582	4.29060601780215	11.5590116359488
EE0605	CC_EE	CC_Parental	M	45.94	69	4.25795825710539	5.81845618733615	9.8372461196847	3.82221794250406	4.16205778431775	7.98376007906049	7.30167446549078	4.21470342966145	11.4794130947536
EE0034	CC_EE	CC_Parental	F	81.14	230	4.64721256127563	5.71611416290378	10.0861824873112	3.6834901927384	4.10336751948933	7.78456967339878	8.25428827943391	4.02925861666883	12.2248742324819
EE0307	CC_EE	CC_Parental	M	45.55	70	4.26424554352851	5.69786881438064	9.71102510303582	3.78356313545843	4.17352069600715	7.95547767264795	8.1775760467268	3.394819582835	11.500363037748
EE0316	CC_EE	CC_Parental	M	46.79	70	4.07262038826486	5.79557886930437	9.54051065052826	3.83246004545383	4.17968001167553	8.01026060749586	7.40893042213247	3.98769670361225	11.3188614710138
EE0318	CC_EE	CC_Parental	M	50.07	70	4.0405429661644	5.69821579521049	9.50544769147237	3.91311896062463	4.11290955407483	8.02538628353801	7.23721804286702	3.82558165512122	11.0014749011212
EE0323	CC_EE	CC_Parental	M	46.39	70	4.13286431475277	5.65946041962629	9.57758392685791	3.75936497297083	4.19314023137791	7.95155016333293	7.61843159712024	3.99030700573277	11.5263242189347
EE0481	CC_EE	CC_Parental	F	64.71	196	4.414563847477	5.88382956852828	10.1122365090532	3.90967389944481	4.17924036159683	8.08310583872313	8.09446415768209	4.04987962784081	12.0798685837223
EE0495	CC_EE	CC_Parental	F	67.6	199	4.32546657541377	5.85434437672781	10.0124906925714	3.84315300241872	4.24914991498299	8.08780254457291	7.78551379165177	4.20204117066932	11.9469002255815
EE0497	CC_EE	CC_Parental	F	50.55	196	4.27924191272308	5.96208330793137	10.0393220540886	3.89145859543694	4.40068460583123	8.28879514766773	7.61127288960263	4.59674069314335	12.1639981091745
EE0509	CC_EE	CC_Parental	F	64.71	174	4.41624634822677	5.78911255813071	10.0025738350236	3.76457500921419	4.25649503699934	8.01759783226871	7.54264211003015	4.29032050084839	11.7852853168687
EE0535	CC_EE	CC_Parental	F	62.37	131	4.46318070069131	5.7211732991257	9.92257578924164	3.75104652063927	4.33237232933643	8.07961942173021	8.32183423290803	3.70834868910678	11.9449518626071
EE0544	CC_EE	CC_Parental	F	69.35	133	4.32084000763134	5.74426581622129	9.86843840576789	3.76001662230368	4.22399396306387	7.97708280012186	7.59951478714266	4.63535327672013	12.1947252941589
EE0546	CC_EE	CC_Parental	F	57.56	121	4.21579061831894	5.7389834557153	9.77187659928502	3.69643747410936	4.20320710886342	7.88797819469603	7.59838634184917	4.12866503848399	11.6864365826372
EE0547	CC_EE	CC_Parental	F	57.49	121	4.25680897318415	5.63964320245153	9.74436338598966	3.75104652063927	4.17366745201388	7.92098794343231	7.60289911809962	4.4350676432271	11.9862608848631
EE0585	CC_EE	CC_Parental	M	49.26	69	4.28703307388933	5.650886131134	9.69514317366342	3.7918102536915	4.20539237170564	7.99211799212199	7.4475197213569	3.64672455773671	11.0643187770418
EE0603	CC_EE	CC_Parental	M	50.42	69	4.2116042380138	5.76124768361377	9.703444378292	3.74221859329462	4.2225436646647	7.95994189677287	7.67282705396127	3.50996082599222	11.1556151780169
EH0048	CC_EH	CC_F1	M	41.17	80	4.08020695693906	5.81998254297505	9.57472344966255	3.6809951100212	4.06843950428171	7.74607803988573	6.96746187646549	4.26210335397912	11.1815003465546
EH0052	CC_EH	CC_F1	M	42.66	76	4.11535166899714	5.82406016765113	9.67965797659366	3.67883133617186	4.2456889900227	7.92415768394345	7.345415236731	4.11320738597022	11.4182638785413
EH0053	CC_EH	CC_F1	F	35.3	76	4.25194716291945	5.52707343296671	9.56428060796664	3.70966979662611	3.88026738769379	7.58789990708892	7.24947929164571	4.05607568962908	11.2766284855004
EH0054	CC_EH	CC_F1	F	40.99	76	4.62251558619179	5.1524002957173	9.50843498797636	3.66632308996357	3.8949197681082	7.55910874376073	7.06852707429207	4.30229589870339	11.3363805952341
EH0057	CC_EH	CC_F1	F	28.78	58	4.25481488830473	5.16847828598717	9.2082803995322	3.64840376055063	3.8214166221442	7.46485264422547	7.23704877695321	4.17146556979678	11.3485307419066
EH0058	CC_EH	CC_F1	M	31.08	72	4.17633297565979	5.67102080177158	9.56499393614532	3.85445197142213	4.09903647214806	7.95324462090787	7.35483174518629	4.23615686678385	11.567751510125
EH0059	CC_EH	CC_F1	M	31.22	72	4.31356795826905	5.4834375543637	9.50831918668625	3.68631591158436	4.15395594584247	7.83835920330269	7.09395693530768	4.32671353338767	11.3884535824668
EH0065	CC_EH	CC_F1	F	25	72	4.32031309127379	5.38312981798945	9.42728509928432	3.60533978981177	3.81740749724208	7.41628444707995	6.90937587630026	4.19854141339585	11.0369934764863
EH0082	CC_EH	CC_F1	F	28.32	NA	4.2805253845113	5.43054056770738	9.46620285076631	3.52615229393173	3.93466008697066	7.45886050278459	6.99387231796521	4.39567116604507	11.3664891237356
EH0083	CC_EH	CC_F1	F	28.33	NA	4.39870305651513	5.38684318150716	9.57797633037071	3.51554049898447	3.97014798212863	7.48525550666108	6.98984263056043	4.66669583324219	11.603436990823
EH0084	CC_EH	CC_F1	F	27.92	NA	4.2820239675841	5.14470400888737	9.19537070169236	3.69013549886722	4.05244987630939	7.73634603672819	6.90432111072479	4.21106874795461	11.0598892399517
EH0085	CC_EH	CC_F1	M	38.18	NA	4.31568344501025	5.45472079925324	9.54163664802359	3.98477728361322	4.15690389593024	8.14124376247266	7.12127446458848	4.70655659691881	11.7608853833374
EH0086	CC_EH	CC_F1	M	36.05	NA	4.3384638842228	5.53391630660133	9.63371012494975	3.58472453613942	4.086915095766	7.67043186528634	7.17329247974736	4.74621164719822	11.8683549828946
EH0087	CC_EH	CC_F1	M	36.6	NA	4.17920047917034	5.69494210956279	9.64070331662547	3.83230022310361	3.93886087593863	7.76826557218534	7.45335662637982	4.45518518133646	11.8803219653341
EH0088	CC_EH	CC_F1	M	42.03	NA	4.29005779300628	5.56376466482754	9.62662004243198	3.71033017398722	4.18597658856329	7.89465325394346	7.1834462481458	4.60858438134749	11.7711405564627
EH0089	CC_EH	CC_F1	F	31.47	NA	4.44623987995806	5.37805311164077	9.63110658563172	3.4658837256896	4.1029196921217	7.55513732502593	7.08929298308372	4.24193646817111	11.3048374601318
EH0090	CC_EH	CC_F1	F	NA	NA	4.46541172063224	5.36629186814964	9.63216951736377	3.68182699213312	3.9661347682599	7.64355447419589	6.97782738393549	4.70069675686488	11.6124599030524
EH0091	CC_EH	CC_F1		36.25	NA	4.28453240244789	5.60139582003915	9.63881541214435	3.81885126706972	4.20029165654006	8.01377719929872	6.9977246301923	4.46383803469615	11.4451605493326
EH0093	CC_EH	CC_F1	M	31.43	NA	4.06822626990851	5.61574444905678	9.46251998878786	3.73517402539694	3.90638259774948	7.64042865289638	7.08306960293346	4.36701270893502	11.4236804489621
FA0031	CC_FA	CC_F1	F	15.6	NA	4.32749533382064	4.83653357979827	8.90655910239318	3.43660079147986	3.32978602916163	6.763427385579	6.62083076358247	4.04957713841828	10.6208132927757
FA0036	CC_FA	CC_F1	F	NA	NA	4.44250603881159	4.87995798313598	9.10019602106178	3.45420034161309	3.41083933951747	6.86151768925797	6.69671747948202	3.57085774009551	10.1925144100953
FA0039	CC_FA	CC_F1	M	27.46	72	4.31265423277761	5.04208960772009	9.1178359172629	3.70272872352269	3.74630818273137	7.44085512558873	6.90964181416085	3.75153635194969	10.6190830583436
FA0040	CC_FA	CC_F1	M	24.29	NA	4.56667219342372	5.13601241159555	9.43235365177612	3.69792847415955	3.62566890380244	7.31960381441509	7.17568289433138	4.06603000480813	11.2042101461906
FA0043	CC_FA	CC_F1	M	21.42	NA	4.51624423593559	4.82567007991161	9.12654882804829	3.62330305108474	3.32960207832708	6.95179653039414	6.62554714721735	4.2881785177392	10.8743597512681
FA0046	CC_FA	CC_F1	F	15.65	NA	4.41113822766842	4.80034960916238	8.99891719796106	3.44727791162825	3.44265522525855	6.88975688976033	6.44237727861385	4.31650900612984	10.7075405672825
FA0047	CC_FA	CC_F1	F	15.49	NA	4.59762022484707	4.70452677017019	9.09731853593795	3.51850110132141	3.23309835915952	6.74356545159903	6.59125367437789	3.90904719848712	10.4806738810059
FA0048	CC_FA	CC_F1	M	20.56	NA	4.43889989126136	5.01083371003369	9.14246361516086	3.67299945548594	3.47928872041399	7.14985839020606	6.84337270649495	4.03776237537575	10.816585644278
FA0051	CC_FA	CC_F1	F	16.79	NA	4.35116470026863	5.06207697746795	9.19036843526008	3.44727791162825	3.51135657545627	6.9584013968727	6.68215908221288	3.95546457448426	10.5953503953385
FA0052	CC_FA	CC_F1	F	15.53	NA	4.24409972596261	4.96171100459928	8.99542854794845	3.37382572164005	3.51850110132141	6.88833434147908	6.68802287675513	3.92764878776094	10.5671602145515
FA0053	CC_FA	CC_F1	F	NA	NA	4.38777681635725	4.7138462366289	8.86724296319693	3.48491750261036	3.47118135510088	6.95276563678081	6.65708832748973	4.00317998596116	10.6096194559466
FA0058	CC_FA	CC_F1	F	16.06	NA	4.52996103177011	4.89743214714939	9.1471610089352	3.54900690334634	3.3268415952672	6.86615795041157	6.73684087685022	3.85651721116346	10.5535302150513
FA0059	CC_FA	CC_F1	F	15.99	NA	4.16492660431831	5.09638403153153	9.01745738828956	3.47347448529567	3.41245512791011	6.883086153754	6.70156325046627	3.9264010238385	10.5870805702044
FA0060	CC_FA	CC_F1	M	23.25	74	4.40106749418281	5.16388158227107	9.27874595879501	3.79310229231957	3.51344916001356	7.30301650004983	6.79090200194348	4.09140868161566	10.8364996654824
FA0065	CC_FA	CC_F1	F	17.66	74	4.27527368603995	4.99062922276389	8.97405756466271	3.70818351757299	3.50384788482605	7.21059463567326	6.88522149244307	4.03229773206295	10.8602693336768
FA0066	CC_FA	CC_F1	M	25.65	71	4.37148879477268	5.00120141349713	9.09325755650625	3.97354061260232	3.45490955019086	7.42602349848154	6.81359303158033	4.10694838048885	10.8945617167466
FA0067	CC_FA	CC_F1	M	16.24	71	4.3097233204826	4.95283392334381	8.97876194388632	3.46818035863189	3.71412506520715	7.18157016257587	6.87952578307546	3.90198987697303	10.7578180873261
FA0083	CC_FA	CC_F1	M	NA	70	4.24428530794326	5.01854167617715	8.96441893205998	3.36164022465225	3.74663515704425	7.10646536612964	6.70494407135511	3.86603479032458	10.5320344663318
FA0084	CC_FA	CC_F1	M	21.02	70	4.19913405378291	4.97407057385252	8.92403229633733	3.65745813373168	3.30578659323314	6.95901753123241	6.72072912711114	3.88862443545272	10.5781094719236
FA0085	CC_FA	CC_F1	M	18.02	70	4.26006765998174	5.06302195809512	9.00518632402684	3.56948525700835	3.45455496410174	7.01843821658352	6.74810528963501	3.73205707351857	10.4307633948815
FB0016	CC_FB	CC_F1	F	19.24	68	4.31589786285723	5.22311089478084	9.31315416990982	3.6194129358226	3.36546430674878	6.98335521078514	6.76224999537876	4.42732707172172	11.1202000881279
FB0017	CC_FB	CC_F1	F	18.65	68	4.4541625123111	5.07604368474044	9.34465901683998	3.55383595569632	3.50017499562522	7.0513491616853	7.26795879184796	3.9401046940405	11.141990396693
FB0030	CC_FB	CC_F1	M	21.69	68	4.35412077587426	5.30372332905534	9.4487027873637	3.72844471596402	3.38270971264163	7.10603440745962	6.73838630534047	4.14022040476108	10.8396644320754
FB0031	CC_FB	CC_F1	M	21.3	68	4.12479540025232	5.32316122607746	9.22920593493638	3.6623114285926	3.35288308773211	7.01381137470919	6.8317274535801	4.09664496875187	10.8691766017486
FB0032	CC_FB	CC_F1	M	23.03	68	4.31561543872785	5.31235962964999	9.41161018723705	3.68614975279084	3.50716766066295	7.19273418110248	6.88050506867047	3.988464616867	10.8458217761496
FB0035	CC_FB	CC_F1	M	24.17	67	4.50217858021517	5.3884760829601	9.6639278753068	3.70289413837339	3.5264996809868	7.22773304709021	6.83459581833483	4.05849109891842	10.8749229882331
FB0036	CC_FB	CC_F1	M	25.12	67	4.67691003721291	5.13780335496478	9.58002676753263	3.77302597393657	3.49492131528022	7.26703171865928	6.79090200194348	4.45999439461531	11.2010936965995
FB0037	CC_FB	CC_F1	M	23.81	67	4.44283382159722	5.17488107313482	9.4079012606798	3.84012369592439	3.51275177033619	7.34741621251988	7.03447759254374	4.2649765532767	11.2522686601414
FB0042	CC_FB	CC_F1	M	23.62	66	4.55852120693723	5.04857117002515	9.3840922019558	3.70834868910678	3.58079251004579	7.28882878108685	6.72746980669553	4.46054368883436	11.1557249876465
FB0043	CC_FB	CC_F1	M	23.43	66	4.24973293881919	5.53470299634747	9.56576530059652	3.8260619440882	3.63360014310876	7.45179508574947	6.88041604846684	4.61641906676593	11.456821112333
FB0049	CC_FB	CC_F1	M	23.37	66	4.35466010439806	5.25629228903324	9.35455568063927	3.74843300593728	3.49667341912281	7.24398543620844	6.83316178646459	4.32926090689854	11.1020088272348
FB0050	CC_FB	CC_F1	M	25.08	66	4.36166666507118	5.2560501301093	9.40078729145187	3.79245632802805	3.5754859809542	7.36739608002719	6.61249952741019	4.33689404989331	10.9365899621409
FB0077	CC_FB	CC_F1	M	21.45	61	4.10860184475286	5.38515243909638	9.31220058779258	3.65226299710193	3.52058943928428	7.16628739306484	6.73556790478724	4.18802459400611	10.900069953904
FB0085	CC_FB	CC_F1	M	20.42	59	4.04047280442126	5.36355446946163	9.18757914560911	3.70041213920828	3.44958693179343	7.14685945013612	6.3735566993634	4.04079509502771	10.4058949639135
FB0086	CC_FB	CC_F1	M	20.87	59	4.2411611909949	5.14163477574191	9.22546011558163	3.76538842617863	3.39102860501058	7.15208536022886	6.65892821706316	4.27415781178	10.9237012958063
FB0095	CC_FB	CC_F1	M	21.12	64	4.358719520183	5.1542544789734	9.28251770808564	3.55435296502753	3.48069676932651	7.03186497310635	6.53469777418972	4.18509856514754	10.6869277624582
FB0100	CC_FB	CC_F1	F	13.73	62	4.01104508195829	5.01869452036672	8.7846677856908	3.37763600762427	3.27189165468541	6.64391827162255	6.40232184445612	4.00868432281715	10.2894642717685
FB0102	CC_FB	CC_F1	F	17.13	62	4.32703670009558	5.13891266758055	9.2980970098125	3.48403860483778	3.52945109046719	7.01136577280062	6.91194618034602	4.0849663401306	10.9720394640194
FB0116	CC_FB	CC_F1	F	16.75	77	4.32988933550512	5.18229609492071	9.35603705584057	3.38415794548659	3.4059873751968	6.78359233739764	6.74529094998874	4.01112827020029	10.6693181600325
FB0117	CC_FB	CC_F1	F	23	77	4.46295440840567	5.92882664905086	10.1633391516385	3.67449996598177	4.05244987630939	7.72430255751288	6.89642117333331	4.45546013336446	11.3205388564326
FB0125	CC_FB	CC_F1	F	20.21	80	4.49188978028738	5.34596716625101	9.5909658859707	3.72795185054743	3.588140186782	7.30662199651795	6.77591322258484	4.06512607430569	10.812564450675
FB0128	CC_FB	CC_F1	F	19.96	80	4.64873890800351	5.23334245258665	9.68222207894047	3.62025896863746	3.53638586695513	7.15491090091274	6.88077212237115	3.74352774799386	10.6077719149688
FB0201	CC_FB	CC_F1	F	20.26	73	4.54486106494053	5.33525304514086	9.69988678381415	3.55917476390244	3.77659568924183	7.3344836219055	6.98291665423554	4.2649765532767	11.2103858095964
FB0207	CC_FB	CC_F1	F	21.86	74	4.58597441926379	5.49425423874377	9.85641875648534	3.95515486422466	3.52458862847851	7.47960727578661	6.81296374568366	4.56585698418161	11.3134488552342
FB0213	CC_FB	CC_F1	M	20.4	72	4.22472569379229	5.37783237946398	9.40495618700472	3.64638862437892	3.78599062333757	7.43097066337905	6.85544491626911	4.47398033075694	11.3195108109847
FB0215	CC_FB	CC_F1	M	17.85	72	4.32154032005532	5.42558478705121	9.58772808358009	3.66431780826936	3.48685029790497	7.14703085203919	6.66416911550119	3.92265535065216	10.5466214969534
FC0031	CC_FC	CC_F1	M	20.48	NA	4.13036743191354	5.56184804713357	9.49242959306877	3.72005712321733	3.54261555915964	7.26180418353456	6.72018228919424	4.45628488766147	11.1337965223009
FC0033	CC_FC	CC_F1	F	16.58	NA	4.10778978101341	5.42461567543782	9.35483747223516	3.50244914309973	3.40796493526562	6.90742535247396	6.63912268300564	4.18524491517522	10.7598106395977
FC0034	CC_FC	CC_F1	F	16.09	NA	4.22977090005106	5.30440023892384	9.29866032192133	3.47294543579366	3.44852142229101	6.91779227788751	6.62323561410886	4.34282166338891	10.8924813518316
FC0035	CC_FC	CC_F1	F	16.06	NA	4.22520299222886	5.28323871711712	9.32400443594236	3.48913313016285	3.47382714020142	6.96042563353708	6.57431935640489	4.29246141508576	10.7975992702082
FC0036	CC_FC	CC_F1	M	NA	NA	4.21039814668771	5.5579149194979	9.53834747500099	3.54417127125651	3.50856452128217	7.04978545772848	6.72901738740509	4.21252299696987	10.8926500448697
FC0037	CC_FC	CC_F1	M	18.52	NA	4.18557405611175	5.4083057990015	9.36359590280983	3.58472453613942	3.47012247622472	7.05247828780777	6.75998520708441	4.25807761789284	10.9623777074137
FC0038	CC_FC	CC_F1	F	15.6	NA	4.12572805056304	5.40343385489506	9.28304290187782	3.45668193503539	3.66899509402779	7.11206545245472	6.92381036713167	4.0108228582175	10.8746976969477
FC0047	CC_FC	CC_F1	F	NA	NA	4.20957716361944	5.11056337124165	9.15837856672868	3.51484352425538	3.45544136109991	6.96614312227362	6.68060064664847	3.9827785527192	10.6239846573684
FC0048	CC_FC	CC_F1	F	16.76	NA	4.60966928241727	4.91973640117978	9.29508659862793	3.62803321373992	3.39373687842767	7.01686717844937	6.52409763875434	4.33053403173327	10.7891438492588
FC0049	CC_FC	CC_F1	F	NA	NA	4.14164247507851	5.24609747407698	9.19755131248355	3.39788537181583	3.57017156450499	6.96667065390635	6.8016266436787	4.31210795319412	11.0392685446093
FC0050	CC_FC	CC_F1	M	NA	NA	4.46525768801771	5.3129456706827	9.58362281565124	3.72170323910975	3.69759719277262	7.41785346309834	6.61157318646629	4.59793975602117	11.1742673137884
FC0051	CC_FC	CC_F1	M	22.97	NA	4.20038140132423	5.46241902601086	9.46068888454792	3.59155258906228	3.61602682512174	7.20320067747665	6.71316058202096	4.21644696397334	10.880103400244
FC0052	CC_FC	CC_F1	F	NA	NA	4.42814110442351	5.43520785701822	9.6428622255941	3.61077207810186	3.52006747094427	7.12935480951818	6.5577149221356	4.50889121625262	11.0334412129671
FC0053	CC_FC	CC_F1	F	NA	NA	4.36939078457406	5.36367892854072	9.5563426723514	3.52406725247972	3.59087036803057	7.11094578800879	6.73947698267455	4.32104732674846	11.0119367052304
FC0054	CC_FC	CC_F1	F	16.76	NA	4.18927936551496	5.40138458124236	9.36256566072457	3.56484922542315	3.51135657545627	7.07285833309278	6.58381538319537	4.24078117803784	10.7924927611743
FC0055	CC_FC	CC_F1	M	NA	NA	4.30784171430933	5.25691778468918	9.34854852163643	3.45171696406296	3.62042815147601	7.06982673055005	6.56928649093644	4.1158869032081	10.6129095916247
FC0060	CC_FC	CC_F1	F	17.93	NA	4.35161810182313	5.28438287254265	9.44377392398504	3.51693403407002	3.54399844808092	7.05924925186808	6.64354950308944	4.57604086520215	11.1705393782037
FC0061	CC_FC	CC_F1		20.1	NA	4.29136105143308	5.22063500155846	9.27157784504334	3.59700569918926	3.54900690334634	7.14394498858999	6.79486938800151	3.920468721977	10.6671938671799
FC0062	CC_FC	CC_F1		22.04	NA	4.17491527042136	5.68461500628703	9.61767482489472	3.79051777465823	3.34282066524664	7.1290970676517	6.64981578692222	4.10754488715583	10.7264008409158
FD0028	CC_FD	CC_F1	F	17.6	72	4.54011976081656	4.76034422873088	9.07713398882292	3.5895055369786	3.56948525700835	7.15687955746078	6.81089568265437	3.8853153025205	10.6171217851167
FD0029	CC_FD	CC_F1	M	21.4	NA	4.4137019044325	4.89197610020424	9.06170544301708	3.60160033873832	3.65092111664988	7.25252025160909	6.52850863520912	4.25994718277117	10.7555973799692
FD0030	CC_FD	CC_F1	M	24.84	NA	4.67890526449902	4.9113424364833	9.32118899431893	3.76977784491341	3.52840969843356	7.29663963753179	6.60749574347195	4.22355892583494	10.764420560346
FD0034	CC_FD	CC_F1	M	NA	NA	4.78036242109607	4.76398673846828	9.3070271688475	3.81001968498852	3.54969717018227	7.3554979437153	6.41808772143229	4.28789283914605	10.6779831897227
FD0035	CC_FD	CC_F1		NA	NA	4.49370474290733	5.0591413663999	9.31554792146306	3.56484922542315	3.59001740942854	7.15328421076641	6.84399919637634	3.95112642166762	10.7233168842481
FD0049	CC_FD	CC_F1	F	17.22	NA	4.6576741908547	4.83470368639527	9.31083890436693	3.61365465975929	3.50104984254723	7.10301696464256	6.54799396762092	4.1789472358478	10.6676532095864
FD0050	CC_FD	CC_F1	F	16.75	NA	4.63795103941674	4.69208890537682	9.08126921022832	3.63005853947288	3.35653467135378	6.982478070141	6.52541186439599	3.86349906173148	10.3295074906793
FD0051	CC_FD	CC_F1	M	23.6	NA	4.62694679109672	4.79138515537787	9.20824842041478	3.71247558914533	3.50856452128217	7.22035663939116	6.44123629437703	4.34902287876254	10.7488755225837
FD0052	CC_FD	CC_F1	M	24.19	NA	4.68300638574685	4.90837840087395	9.37330895902031	3.80132871506793	3.58318643109733	7.38134980880868	6.5944124074856	4.03533455862088	10.6055197892418
FD0053	CC_FD	CC_F1	M	22.69	NA	4.63827293826786	5.03425892493654	9.44500746963009	3.89900628365741	3.4515395115803	7.34791637132596	6.62915152941913	4.19328630074313	10.776704041589
FD0055	CC_FD	CC_F1	M	26.33	NA	4.75188174043164	5.00462971017031	9.46314654972524	3.82349970576696	3.61585743634895	7.43887928387066	6.64502445443205	4.2861783677304	10.9068109454597
FD0056	CC_FD	CC_F1	M	25.85	NA	4.6935201391044	5.00675570522754	9.47060452296602	3.86651005429961	3.46146284105434	7.3267131102562	6.61203637316069	4.28446321025167	10.8565464121884
FD0057	CC_FD	CC_F1	F	17	NA	4.56652950072323	5.06210604452329	9.37309083048233	3.72943025139229	3.47488489017982	7.20192508986313	6.67610664983717	4.24294708899369	10.8727825325443
FD0059	CC_FD	CC_F1	F	18.9	70	4.57131351146216	5.01769310485244	9.3248845049403	3.62617567142024	3.48544473489396	7.0974097387709	6.71005774937891	4.26956965044488	10.9176439766096
FD0060	CC_FD	CC_F1	F	17.45	70	4.70231418223083	4.8611060135928	9.33309187748825	3.56605173826741	3.41729790916742	6.98195173286095	6.88050506867047	3.88531530252051	10.7043367379768
FD0077	CC_FD	CC_F1	F	15.5	69	4.32801075030091	4.69253470831735	8.78740139205159	3.44247730566231	3.28273133229023	6.7171738849013	6.53141638544045	3.99843406848231	10.4665216285068
FD0078	CC_FD	CC_F1	F	16.09	69	4.12393873547314	4.76427386930608	8.6934509965415	3.44834380536512	3.22475192844349	6.66343379947606	6.36557538640459	4.14761075801479	10.4572713936285
FD0079	CC_FD	CC_F1	F	23.71	69	4.22468961290993	4.5997014748044	8.61756658343251	3.42123881072339	3.37509629492256	6.79577074363166	6.22075156231142	4.11007907466511	10.2982110096851
FE0004	CC_FE	CC_F1	F	23.73	69	4.19717243568252	5.40389190633154	9.34241238925368	3.71115548044002	3.63410580473381	7.34116135226573	6.93194417173133	4.06783726321494	10.9760580355609
FE0007	CC_FE	CC_F1	M	28.65	NA	4.43626154649273	5.55381211287349	9.63822790914777	3.81178763836602	3.78162002321756	7.59241891626114	6.83253430287767	4.2469871673929	11.0261110551273
FE0008	CC_FE	CC_F1	M	27.37	NA	4.4423901964901	5.22616262067805	9.4307766334476	3.94290185016062	3.5476259667558	7.48451902262263	6.78945874131363	4.05244987630939	10.8272826692573
FE0009	CC_FE	CC_F1	M	20.32	NA	4.40998990634933	5.28233211520073	9.46210652717496	3.89114379071244	3.68249236251754	7.57214302559057	6.97150450046473	3.89334688924581	10.8276786524167
FE0010	CC_FE	CC_F1	F	29.31	NA	4.24070398052216	5.42395548201064	9.43081067683713	3.79729838174458	3.47611852502184	7.26947556567872	6.78792494065749	4.15012048017886	10.9175878746177
FE0011	CC_FE	CC_F1	F	18.06	NA	4.26114583199979	5.21649780981899	9.28245561668157	3.60109011272975	3.52684703382497	7.126089390402	6.9065385686319	3.77902765271703	10.6319953442428
FE0012	CC_FE	CC_F1	F	18.7	NA	4.32531842189939	5.38075090659012	9.42930827508938	3.72860898995859	3.5047218149234	7.22713982153383	6.803607498967	3.96628919772626	10.7043367379768
FE0025	CC_FE	CC_F1	M	28.88	68	4.42606011908138	5.39778008077489	9.54956807965404	3.85190861781533	3.59632451261006	7.44817762946078	7.20192508986313	3.9715362267012	11.1044912085156
FE0027	CC_FE	CC_F1		19.94	NA	4.44254157022897	5.17101834146267	9.40835563770769	3.433747952311	3.64638862437892	7.07355108838552	6.90636119819981	4.27788206943576	11.1204204057221
FE0028	CC_FE	CC_F1	F	18.85	68	4.21028974926087	5.47064795400753	9.45820821219136	3.51362348580493	3.62347209179262	7.1346793901338	6.89997282603345	4.08121611777666	10.9207852281784
FE0032	CC_FE	CC_F1		18.53	NA	4.19159764741388	4.88457314861236	8.90177114592504	3.5087390897586	3.39102860501058	6.89286769059149	6.75735710170774	3.96319946507869	10.6630588950826
FE0033	CC_FE	CC_F1	F	18.55	70	4.09400687526528	5.08692552743522	8.97976060701544	3.70206699020966	3.32941811732921	7.02210260534549	6.77573243273375	3.92015624688609	10.6728194494238
FE0034	CC_FE	CC_F1	F	19.1	70	4.13478922756046	5.08869402558208	9.02638799683443	3.64823587504975	3.5264996809868	7.17329247974736	6.96992288336105	3.84124003415564	10.7528066103692
FE0055	CC_FE	CC_F1	F	18.41	74	4.40249359179503	5.14464029759973	9.35855691383235	3.68315761270136	3.39211217385275	7.07459009413266	6.66784447929014	4.24208085731519	10.8774008844025
FE0056	CC_FE	CC_F1	F	19.62	74	4.24246315923934	5.41931699834686	9.41831561087864	3.6327572173213	3.72844471596402	7.35741292846881	6.80306732290663	4.43755281658709	11.1795281653565
FE0063	CC_FE	CC_F1	M	29.88	68	4.15177693364738	5.50431941546933	9.45375702610508	3.89004177355462	3.81130555059549	7.70087495028974	6.86044641404624	3.99613563333378	10.8279049220059
FE0064	CC_FE	CC_F1		29.6	NA	4.3774544373897	5.59551346276914	9.65451944643207	3.89570596939759	3.75104652063927	7.64531719420457	7.03778551818681	4.20204117066932	11.1721293852157
FE0065	CC_FE	CC_F1	M	30.65	68	4.51390380450804	5.28716683833015	9.49845350015597	3.89900628365741	3.82285887785568	7.71986075003947	7.02959991749175	4.49651253751171	11.4632347092782
FE0067	CC_FE	CC_F1	M	28.15	70	4.47907350238772	4.95946827337566	9.19820749217775	3.79245632802805	3.72022176758322	7.50625572439415	6.92487183996931	3.82766247205785	10.7160603768363
FE0074	CC_FE	CC_F1	M	31.14	71	4.33689169513521	5.42696096321545	9.35376804309987	3.72745891996143	4.0106701435047	7.7362668645801	7.02846711595068	4.26095353178135	11.2696195587961
FE0075	CC_FE	CC_F1		26.78	NA	4.2846760230232	5.56923586120154	9.58593758499142	3.7764335026583	3.96536253071519	7.74014534747249	7.04822140685152	4.3805964205802	11.3700989441605
FF0364	CC_FF	CC_Parental	F	12.6	71	3.94972748434353	4.64974984685115	8.34527069155026	3.43891698067865	2.96158741218287	6.39820678002829	5.94979411408496	3.17787664958853	9.07101152022198
FF0365	CC_FF	CC_Parental	F	12.89	71	3.94809781934298	4.72882421375955	8.43868337947312	3.26477028288362	2.9410414821964	6.20339826224304	6.02254306750894	3.51763059459063	9.48583944624829
FF0366	CC_FF	CC_Parental	F	12.54	71	3.79141115459384	4.6963821516268	8.21690422650713	3.36364385748551	2.76610737318709	6.12749949000406	5.9133429631639	3.43124977231329	9.29274717185397
FF0572	CC_FF	CC_Parental		13.94	NA	4.12487175636066	4.46136298645242	8.30965848878856	3.32444732248836	2.98814741938881	6.30126376213534	5.79321370225542	3.59223468052966	9.35181399515623
FF0573	CC_FF	CC_Parental	M	16.71	72	3.98255846073617	4.78343593109626	8.52235015394474	3.42463866707132	3.28534244790402	6.70512676986796	6.09291596856546	3.19268304095474	9.26449404986587
FF0574	CC_FF	CC_Parental		12.33	NA	3.99362431885433	4.54698556927864	8.27371766096034	3.3050453854675	3.04318911669978	6.34581949002648	5.98653489090308	3.37781734260454	9.26845995837496
FF0575	CC_FF	CC_Parental	M	15.71	72	4.2243720178541	4.51637581993295	8.46843448421509	3.31318955087088	3.20226092003759	6.5150786641452	6.10677287935289	3.24689852012655	9.27790520537907
FF0580	CC_FF	CC_Parental	M	14.79	71	4.23273084749339	4.31193250096732	8.29245496085563	3.31411375785443	2.99019648183861	6.26304438751635	6.37326839227723	3.30189339621981	9.59932028843709
FF0592	CC_FF	CC_Parental	M	16.26	72	4.13151766887238	4.62171974658498	8.49743013025185	3.62296494600762	2.75367935678793	6.37432545450889	5.93330009353985	3.68299131142065	9.54537977243441
FF0593	CC_FF	CC_Parental	F	12.55	72	4.0032392590995	4.63974149339227	8.3812671467968	3.23858765513611	2.95765532136522	6.19440675125552	5.88676693950083	3.46641385296101	9.31197347504813
FF0595	CC_FF	CC_Parental		12.92	NA	3.96164645164032	4.71335351779072	8.45910626976761	3.36819313579254	2.9617942197256	6.32677643037906	6.0938206406162	3.11382000122037	9.17140256449361
FF6065	CC_FF	CC_Parental	M	14.51	71	4.07542899799395	4.466874948413	8.33227903642761	3.44674484115085	3.1263836936627	6.56667533840375	6.12779936029241	3.59206416980543	9.70226262270817
FF6066	CC_FF	CC_Parental	F	13.3	71	3.9642853336792	4.46606815672126	8.22039976784795	3.24028933893256	2.96055315777305	6.19885473293253	6.12709964012338	3.34794713219907	9.41922767534579
FF6067	CC_FF	CC_Parental	F	12.68	71	4.17021828750649	4.58132327843796	8.49046126824301	3.1899960815023	3.0389595258904	6.22331101585001	6.13858493465717	3.7230196077915	9.8128665536631
FF6068	CC_FF	CC_Parental	F	12.31	71	3.89578742367135	4.6410088925168	8.28131828686215	3.22342209460691	3.00225748396103	6.21779703753669	6.08657949919329	3.33162497889543	9.36935029764604
FF6074	CC_FF	CC_Parental		14.47	NA	4.18025703741303	4.36107711494709	8.30044555620249	3.1949843505094	3.07860763982681	6.26001198081921	6.12139894141854	3.47717557796554	9.54268437076277
FF6075	CC_FF	CC_Parental	M	15.47	71	4.06615749940427	4.65187609884588	8.43264682903373	3.09527462432657	3.24085636830761	6.33364626419885	6.15502640124313	3.3550745148208	9.4426730855198
FF6076	CC_FF	CC_Parental	M	14.66	71	4.11919432277075	4.60734371033459	8.4940748197257	3.44745558347022	3.01264418742075	6.44161664491143	5.9661398743241	3.72844471596402	9.66183859314572
FG0037	CC_FG	CC_F1	F	13.62	71	4.36015096653597	4.83786284122685	8.96292307735683	3.37564067993026	3.20952099229776	6.5840014428917	6.56984588860348	4.04458279677892	10.5612463753101
FG0039	CC_FG	CC_F1		14.08	NA	4.02957794017078	4.92418016925872	8.67823673074054	3.33180881804464	3.40976172188028	6.74084008117683	6.25913132950572	3.79197178259544	10.0088373450666
FG0040	CC_FG	CC_F1		NA	NA	4.58752125667261	4.37384592156734	8.7258256495608	3.31023035452217	3.21428841269728	6.52062305305252	6.35758405371097	3.90638259774948	10.222516813388
FG0041	CC_FG	CC_F1	M	16.59	71	4.40987287928478	5.03124040513528	9.18357299232194	3.57394389995143	3.35598718710307	6.9283205035564	6.15174162331286	4.3042885591001	10.4164257305469
FG0042	CC_FG	CC_F1	M	10.8	71	4.57261524986364	4.98124157613618	9.30502247406781	3.6798301591242	3.23404545422602	6.91283227049521	6.5040698796984	4.05154291597658	10.5312784124246
FG0043	CC_FG	CC_F1	M	10.62	71	4.35479602589161	5.22605293405526	9.27489090724104	3.64504458134602	3.33823681005407	6.98291665423553	5.92286459409634	4.31750217139494	10.2192807966119
FG0045	CC_FG	CC_F1	F	13.26	71	4.63715222498427	4.82676521071389	9.21792596793875	3.32960207832708	3.31208016207338	6.64013742327672	6.08688138540583	4.32996824468725	10.3733528813012
FG0046	CC_FG	CC_F1	M	18.6	74	4.60507360855713	5.02889342824033	9.34456261249624	3.49894984245273	3.40094839713866	6.89775325740201	6.18272795778692	4.1738142028605	10.3347835003932
FG0047	CC_FG	CC_F1	M	16.56	74	4.13912773865586	5.42146315067363	9.22009995389097	3.55435296502753	3.36528230613718	6.91903172416488	6.27125386186845	3.96289035932109	10.2183817211925
FG0048	CC_FG	CC_F1	M	19.19	74	4.70388445061909	5.09888708214191	9.48534160054103	3.61721232442885	3.23991126421697	6.85446205037274	6.12659979107498	4.1196055636432	10.222936222045
FG0049	CC_FG	CC_F1	M	17.62	74	4.39240444032155	5.27009600719138	9.35904558440992	3.45969290544696	3.36327964938986	6.82284581388148	6.28725098910486	4.22413896551712	10.4852312802341
FG0051	CC_FG	CC_F1	F	13.73	74	4.51966431414776	4.94819271556787	9.21057428548491	3.52232877511456	3.21562202380815	6.73029159843762	6.32609871879976	4.08076585949255	10.3494118190359
FG0052	CC_FG	CC_F1	F	13.75	74	4.38464988406703	5.10388296429201	9.2144186556722	3.45366833960645	3.17421250076298	6.62748821198499	6.41235916024672	3.93279162936457	10.314613419804
FG0058	CC_FG	CC_F1	F	12.96	71	4.29871251004464	4.70403423002652	8.8277409497321	3.44158756971256	2.85094282650494	6.28189063897168	6.51169332815973	3.80744665097228	10.2712925184711
FG0068	CC_FG	CC_F1	F	13.95	85	4.02601319067042	4.66660807173772	8.45873724246172	3.18365356155471	2.81135198792325	5.98837624068495	5.62629762810323	3.83549540476846	9.41116092732453
FG0080	CC_FG	CC_F1		20.51	NA	4.60644870055617	5.20528619493602	9.50522780962821	3.89413340808966	3.25368252907379	7.1400857837984	6.29717992437885	4.59687393779729	10.868331288657
FG0096	CC_FG	CC_F1	F	13.48	NA	4.43614773685707	4.90271655348808	9.13347789698927	3.46641385296101	3.18018867364815	6.64530097136315	6.55323011956699	4.10724664465138	10.6087534611754
FG0118	CC_FG	CC_F1	M	15.33	72	4.37749555118174	4.7662136068207	8.92444349476992	3.59410976460097	3.22171150167112	6.81341324154054	6.06389520028175	4.09739246350652	10.1155449680183
FG0126	CC_FG	CC_F1	M	18.6	70	4.47713018769844	5.11267767500592	9.33578541134439	3.60839645826231	3.3185463685174	6.92195239798715	6.32619553918467	4.24554472358966	10.5219104729132
FG0215	CC_FG	CC_F1	M	20.39	70	4.5970840810869	4.97508806139351	9.28082093705845	3.42320756016926	3.45845341156997	6.88121718884094	6.25717388283241	4.33010969837948	10.5533561012599
FG0216	CC_FG	CC_F1	M	20.31	70	4.46132195670653	4.85440026005468	9.0643327729002	3.56209910024974	3.14824951361864	6.70951004172436	6.18540216962487	4.30613806095439	10.4467231704492
FG0217	CC_FG	CC_F1	M	22.01	70	4.5670693811767	5.03729289040991	9.33444411189286	3.41317301055777	3.47135780351147	6.88433184848029	6.32144959641378	4.25217591357648	10.5333719672287
FG0218	CC_FG	CC_F1	F	15.39	70	4.39996291732965	5.0360977523905	9.19951397197622	3.39247328655658	3.53274680666475	6.92354497349443	6.53760277165874	4.14184741389636	10.6350481898297
FH0026	CC_FH	CC_F1	F	13.47	70	4.02988691190293	5.03094405902474	8.84093003042087	3.34739824341234	3.19517605148762	6.54163014851803	6.28150061689084	4.18977923046072	10.4122499969987
FH0027	CC_FH	CC_F1	F	13.67	70	4.12067587786681	4.76917699084027	8.63713070101151	3.33805332491858	3.17035092694799	6.5067061559594	6.18728332953971	3.95035125020548	10.0683265739645
FH0028	CC_FH	CC_F1	F	14.82	70	3.95385911968025	5.21596393062416	8.88721267983074	3.40166870814899	3.17575581555006	6.57562354457735	6.5157367196657	3.96767879244275	10.4089552789893
FH0029	CC_FH	CC_F1	M	16.22	72	4.0511799354946	4.9704105095395	8.75620609205637	3.38994468981427	3.25894921715574	6.6464069240455	6.27320691512722	3.89554874183343	10.1174218553938
FH0030	CC_FH	CC_F1	M	9.86	72	3.97677239294571	5.28177139046295	9.00082013753992	3.21028425532693	3.40166870814899	6.61166582640109	6.07287823029575	4.11811850242316	10.1445675117276
FH0031	CC_FH	CC_F1	F	13.56	72	4.1237081591557	5.16604705030439	9.05740884940295	3.17266843524501	3.24010030708927	6.41226364086818	6.0986432917494	4.094551257464	10.1332102514455
FH0032	CC_FH	CC_F1	F	14.48	72	4.12921748464695	5.09621384893996	9.00123426373433	3.31836179462095	3.32628922374468	6.64013742327672	6.27672087956761	4.0426136347665	10.2509975124375
FH0066	CC_FH	CC_F1	M	NA	NA	4.17245160957202	4.9269700928773	8.79845786889456	3.08218672374014	3.32002259028459	6.39428064757874	6.32106201519966	4.42622017075518	10.6381577352472
FH0067	CC_FH	CC_F1	M	17.13	NA	4.00143072084462	5.26719908005785	8.95391852827964	3.27376312521233	3.29465096785684	6.56228999663989	6.45425053743655	4.0286505184739	10.4214814206043
FH0068	CC_FH	CC_F1	M	NA	NA	3.99216523629873	5.26955923692828	8.98500494317201	3.22475192844349	3.57034312076585	6.78846632163702	6.26343555886065	4.59300827345216	10.7880651648013
FH0069	CC_FH	CC_F1	M	15.01	69	3.77302852390895	4.90851347650525	8.48528369334692	3.14786038445164	3.16861168337176	6.31446949473984	6.11098396332375	4.32657196866064	10.3891650290098
FH0070	CC_FH	CC_F1	M	15.09	NA	4.03483165965118	5.01826029851725	8.80784196714992	3.24746439549381	3.23290890685154	6.47840451037136	6.1254999795935	4.09080982202791	10.1806691823278
FH0071	CC_FH	CC_F1	M	15.01	NA	4.19014461010445	4.87814680485729	8.82186187474632	3.01183083854323	3.3843389310174	6.3931310795259	6.15980113315357	4.10650094362585	10.2021247786919
FH0092	CC_FH	CC_F1		13.2	NA	4.33244066337192	4.93512388718998	9.07587598680001	3.30726851041762	3.1744054561445	6.48142924053021	6.16139188820189	4.53327696043381	10.6142946068027
FH0093	CC_FH	CC_F1		15	NA	4.4327445303158	4.83760137887659	9.08441686160931	3.36637416221073	3.31263490291339	6.67252763201472	6.45320656728111	4.22094776087077	10.6189676993576
FH0094	CC_FH	CC_F1	F	13.95	75	4.16382176180302	4.91693216282331	8.85727626283634	3.35616969177662	3.33621791854189	6.69049512368106	6.35401841357105	4.3677139329402	10.6489189592183
FH0106	CC_FH	CC_F1	F	13.76	69	3.4037331812418	4.86913029897534	8.02570412872254	2.98363452855741	2.96365483820232	5.94433553898163	5.6911334547698	3.76083102518579	9.38978966750587
FH0118	CC_FH	CC_F1	M	15.98	71	3.92448709342181	5.01260595312437	8.6614856681902	3.35160409356475	3.35215229367641	6.69781494220317	6.24276781564075	4.35240163587875	10.5378484521272
FH0133	CC_FH	CC_F1		14.04	NA	4.30178325676556	4.73186208178101	8.81303803443603	3.30319163840065	3.24614386618954	6.54574862028783	6.22655803795323	4.23630145291857	10.4032458877025
GA0036	CC_GA	CC_F1	M	24.19	77	4.62499479396651	5.20071736837162	9.5538626296645	3.59904848536387	3.95190144107871	7.54905457656785	7.17585360775985	3.98016331323226	11.1127618079396
GA0037	CC_GA	CC_F1	M	26.14	77	4.56087533234487	5.10490719453745	9.38836773000799	3.70587034311779	3.79245632802805	7.49800973592326	7.0493510339605	4.11484507606301	11.1177763064383
GA0045	CC_GA	CC_F1	M	24.95	78	4.42971766808393	5.23991030269144	9.38156007921766	3.59853789753561	3.82862246767685	7.42701319508724	7.13836991196169	4.1498252975276	11.2664668374784
GA0046	CC_GA	CC_F1	M	23.89	78	4.46815274876915	5.24351572645114	9.40945133894617	3.98953944710414	3.52180706456217	7.50960052199849	6.81062588900609	4.2413588624402	11.0359390175916
GA0047	CC_GA	CC_F1	M	23.31	78	4.62621861169507	5.46907715542587	9.77563708951227	3.73533800344761	3.64336383030847	7.3711362760432	7.20226526864986	4.28689281414873	11.4563399478193
GA0053	CC_GA	CC_F1	M	24.74	77	4.44652379579957	5.45155987335557	9.58665289493423	3.61602682512174	3.84458710396838	7.46033846417172	7.31608843576949	4.16058589624106	11.4278617860035
GA0054	CC_GA	CC_F1	M	25.97	77	4.23396790651304	5.73802181409647	9.68725412333421	3.75480026099925	3.6351169169643	7.38972597597502	7.14934437553542	4.063619076636	11.1838555516423
GA0055	CC_GA	CC_F1	M	23.91	77	4.65647440240139	5.22746685811756	9.64252280593766	3.9404155872192	3.65243069749448	7.59048252748137	7.29563225498654	4.1356317534326	11.3646029407102
GA0090	CC_GA	CC_F1	F	13.63	69	4.38550139199966	5.04496018066583	9.24671216271457	3.77042769457259	3.45313625563776	7.21823558773195	6.74674365898098	4.31934601531297	11.0244999886616
GA0094	CC_GA	CC_F1	F	18.54	71	4.54325862302944	5.17670981859593	9.43579156862353	3.67766569986996	3.51205424217793	7.18856035656654	6.82858880003768	4.35732429364627	11.1325311587258
GA0095	CC_GA	CC_F1	F	17.58	71	4.60437218842775	4.85489641461829	9.27049193739386	3.66899509402779	3.47805621001156	7.14497375782445	6.75472797379732	4.33152398123339	11.0186092588856
GA0147	CC_GA	CC_F1	F	16.92	61	4.46314102520855	5.02735412406021	9.26269253488858	3.62617567142023	3.53846364966492	7.16218367538839	6.74992036990067	4.20786763099791	10.9243180565196
GA0149	CC_GA	CC_F1	F	14.53	61	4.20353700641099	4.88459573419524	8.80463511922435	3.59853789753561	3.45118457924232	7.04535307844823	6.65681230019294	4.4444487847201	11.0024213244176
GA0151	CC_GA	CC_F1	F	16.3	58	4.4176662163448	4.82440235946147	9.02662481438702	3.57908158610558	3.40436851706745	6.98195173286095	6.84525200412666	4.09559824689874	10.8749229882331
GA0166	CC_GA	CC_F1	F	18.57	75	4.51536042116626	4.8887193550978	9.20673007013126	3.64185049116517	3.51275177033618	7.15148585959589	6.8326239469182	4.23398748226775	11.0060392512475
GA0171	CC_GA	CC_F1	F	18.51	80	4.75718097060529	4.99454316043026	9.51984909526994	3.65662070770267	3.59904848536387	7.25176013116816	6.9195628474637	4.32444794164527	11.1726227896587
GA0173	CC_GA	CC_F1	F	16.72	76	4.22123585932584	5.23628845141798	9.2274599583868	3.57617113684454	3.42982142392283	7.00586004713197	6.84032893945898	3.85143155203361	10.630843099209
GA0174	CC_GA	CC_F1	F	19.88	76	4.46194133586905	5.30431497362493	9.51385256033169	3.59904848536388	3.62820203406591	7.2251055355614	7.0867005721986	4.02043219069791	11.0468117572447
GA0201	CC_GA	CC_F1	M	24.86	78	4.67396483035867	5.32020539000802	9.69058625560216	3.81917203068937	3.77270128687655	7.59007905097173	6.969395597898	4.45820872099995	11.3978616415536
GB0024	CC_GB	CC_F1	M	25.22	63	4.89656322611134	5.13545563694792	9.82261750798829	3.75675724528482	3.75545270240486	7.51204699133332	7.35383233423227	4.05003086407993	11.3836659297434
GB0025	CC_GB	CC_F1	M	26.13	63	4.27352742087205	5.74785484652626	9.83038816020553	3.68116150148292	3.84315300241872	7.5238603788215	7.23323924669992	4.48177699132833	11.6912050277121
GB0027	CC_GB	CC_F1	F	17.35	63	4.5450628927695	5.10164940917169	9.49545316112213	3.72351312606791	3.49597268295964	7.21755671955545	7.24423909047734	4.15469312946215	11.3634710806162
GB0030	CC_GB	CC_F1	M	22.71	63	4.34490267071645	5.58291741096494	9.66828203059759	3.92671300199034	3.54054021301835	7.46329350890075	7.25176013116816	4.24929405901733	11.4836808123528
GB0040	CC_GB	CC_F1	M	23.36	62	4.52881585032303	5.50677490472482	9.8279094075569	3.71956314639233	3.78097209722579	7.49735620068835	7.07320471922028	4.56518619554559	11.6203162607564
GB0045	CC_GB	CC_F1	M	20.34	70	4.3267903389607	5.5051379589963	9.67309965815512	3.71033017398722	3.63343157359541	7.3367380353942	7.70198837963289	3.75822431475291	11.3986676853043
GB0046	CC_GB	CC_F1	F	18.29	70	4.2601756888002	5.28342285901022	9.35935977175192	3.51536626825712	3.76213370309988	7.2741081927615	7.00034999125044	4.00333298640021	10.9286904521997
GB0047	CC_GB	CC_F1	F	17.12	70	4.03370742179136	5.28538730204731	9.08876483353993	3.53932903245799	3.68565123146507	7.21857499787874	6.95972161799594	4.00088427725672	10.9118078245541
GB0048	CC_GB	CC_F1	F	17.31	70	4.22014548901597	5.26093527331551	9.31212813631399	3.56347442813892	3.5918936509869	7.15148585959589	7.14463085120568	4.00868432281715	11.0835666642106
GB0084	CC_GB	CC_F1	M	20.37	73	4.55199968320432	5.26106382188303	9.64597548527755	3.76131958227428	3.56828390126122	7.32721468226502	7.1863446897571	4.01189169843853	11.163683307941
GB0087	CC_GB	CC_F1	F	19.57	73	4.35016957458163	5.0694886653202	9.28453430323034	3.57891044872598	3.67783224195993	7.24542269298348	7.13819830209276	4.47699117711885	11.5780190447244
GB0090	CC_GB	CC_F1	M	23.06	69	4.41316887034553	5.62838697148017	9.8815627107479	3.5971759756787	3.84139948456288	7.42833258544608	7.12978435859038	4.4066654059504	11.5171274630439
GB0093	CC_GB	CC_F1	F	19.48	69	4.5588302168182	5.58721932859381	9.94048868050422	3.61246799293779	3.65528042699873	7.26365954598645	7.0946476304324	4.64512109637628	11.6970712146246
GB0094	CC_GB	CC_F1	F	19.25	69	4.56456579681739	5.29721984846689	9.70896729762972	3.60771742241545	3.58233164293872	7.1825082666155	7.33748935263282	4.33971773275636	11.6508476086506
GB0103	CC_GB	CC_F1	F	20.81	69	4.58841095984742	5.47514988668474	9.89454205322184	3.57719862462235	3.75692028129424	7.32997271481961	7.22807201126275	4.76167250028811	11.9405925313612
GB0104	CC_GB	CC_F1	F	20.32	69	4.34180605654093	5.54872481995754	9.67937843916772	3.74761590881456	3.56519284190912	7.30528062431554	6.91522414676487	4.7666864801453	11.6345917418704
GB0129	CC_GB	CC_F1	M	21.64	71	4.47404762489723	5.51887012061863	9.80144173809721	3.79003298138684	3.61788957819334	7.40570557070695	7.15687955746078	4.3401411267377	11.4675084477841
GB0130	CC_GB	CC_F1	M	25.06	71	4.58076356577555	5.52966592037502	9.92304390772508	3.86666846264326	3.66849424151109	7.53297252085789	6.93609580383662	4.55618809971669	11.4797332286077
GB0152	CC_GB	CC_F1	F	16.49	79	4.23903189229567	5.18859721142962	9.20918596971135	3.61178972256138	3.62347209179262	7.2328158417037	7.13562365879816	4.42649692194629	11.4948227476547
GB0154	CC_GB	CC_F1	M	20.68	70	4.29900277597875	5.73320474654749	9.79531243123252	3.81564214779112	3.67049724151919	7.47862453931202	7.27141320514795	4.45518518133646	11.6881660238037
GB0182	CC_GB	CC_F1		NA	NA	4.24920299019525	5.29141375895638	9.3537290823772	3.37273627786105	3.620597326409	6.98747629691865	7.10775808535997	4.18670813408339	11.2379980423561
GC0058	CC_GC	CC_F1	F	17.63	73	4.14438298591871	5.6237699212314	9.56821326769745	3.64218684309303	3.63427434297412	7.27402398951227	6.88450978646991	4.41790957354267	11.2507444198151
GC0061	CC_GC	CC_F1	F	16.88	73	4.24162496000137	5.4187709592284	9.49910380390131	3.65494528002814	3.58677431684794	7.24111006683368	6.92991161559799	4.04700506547743	10.9097307482816
GC0078	CC_GC	CC_F1	F	16.99	76	4.36795513175059	5.46161342917589	9.66778538373486	3.67249914908091	3.6194129358226	7.28756818149923	6.80567777668029	4.76244422539519	11.512020891225
GC0082	CC_GC	CC_F1	F	19.89	70	4.46137169629071	5.62517898765496	9.86166999803016	3.76490039708888	3.83789004532438	7.59967597993493	7.13819830209276	4.03427192935727	11.132916284604
GC0083	CC_GC	CC_F1	F	14.78	76	4.16591319207197	5.30409013858192	9.27115150380978	3.48755286698281	3.54676260835145	7.03334557660862	6.70421322751596	4.17087820488683	10.8155096967272
GC0084	CC_GC	CC_F1	F	14.78	76	4.16464624681222	5.13521904291345	9.07623028288073	3.46163978484186	3.30819437155679	6.76976365909475	6.43114880872772	4.04882081599075	10.4361642857901
GC0085	CC_GC	CC_F1	F	17.01	76	4.3573126075661	5.34668752468976	9.52749094188117	3.54123213020553	3.6024505548307	7.1400857837984	6.81395259742831	4.13770467771686	10.8927062753018
GC0088	CC_GC	CC_F1	M	20.88	75	4.31720509133384	5.50447029522092	9.61209019440776	3.68631591158436	3.62735785386554	7.31106353412416	6.74529094998874	4.4538101665877	11.1632443760763
GC0089	CC_GC	CC_F1	M	20.04	75	4.32229476331375	5.54453106249364	9.68250327780108	3.6623114285926	3.64235500740935	7.30393900576942	6.84516252546278	4.34648708729245	11.1386915748664
GC0090	CC_GC	CC_F1	F	16.7	75	4.17631019775368	5.53301166771885	9.50266110781129	3.5408861885127	3.61992057923927	7.1590187875155	6.83853785541909	4.33689404989331	11.1047669944038
GC0095	CC_GC	CC_F1	M	20.69	73	4.4452519670453	5.49639592979189	9.71910301431822	3.65796049732634	3.78679944016052	7.44315961134786	6.94527357272555	4.62596206210124	11.5313182247304
GC0096	CC_GC	CC_F1	M	20.86	73	4.16837909264253	5.79968733415954	9.68527429758855	3.81965312561232	3.73927131938831	7.55108270382466	6.90157047345023	4.32444794164527	11.1853889069625
GC0097	CC_GC	CC_F1	M	22.25	73	4.12773070119268	5.69228721445511	9.63628363426776	3.91968748754285	3.73730517886886	7.65628499992	6.74964813897732	4.75922787855341	11.4793597382432
GC0099	CC_GC	CC_F1	F	20.59	78	4.45435986473674	5.7951968766599	10.0791443424716	3.72713026335276	3.88310764723308	7.61014618782057	7.21110428436588	4.3941381407507	11.5782306506651
GC0100	CC_GC	CC_F1	F	19.72	78	4.48477408577247	5.81926651154407	10.1542784012142	3.72663722409359	3.92764878776094	7.65388463461529	7.14583095238056	4.50223000300962	11.6104554174244
GC0101	CC_GC	CC_F1	M	24.89	70	4.06693012041056	6.11099142377854	9.94297043544148	3.66180966190216	3.7456541484766	7.404216704014	7.05664580377958	4.40583136309142	11.4188002872456
GC0186	CC_GC	CC_F1	M	17.92	58	3.84703775514231	5.63094070906331	9.26457452599631	3.67933078154166	3.48878202242559	7.16765477684298	6.76650574521296	3.93450441606055	10.6250799996988
GC0187	CC_GC	CC_F1	M	18.14	58	3.8898500471423	5.51698812051182	9.19528887034141	3.63056469436918	3.48368698364247	7.11206545245472	6.83208606503168	3.76457500921419	10.5254607975138
GC0190	CC_GC	CC_F1	M	18.82	69	4.1828584517577	5.58723263509631	9.58186198491487	3.5108332344331	3.63376870480222	7.14283032137821	6.3658640419035	4.53327696043381	10.852314269316
GC0191	CC_GC	CC_F1	M	21.61	69	4.2642357462983	5.74107351072286	9.75965488135967	3.75218936089318	3.67649969400243	7.42767291956236	7.03169076396282	4.2857496427113	11.2445909218611
GD0019	CC_GD	CC_F1	M	26.08	75	4.59227486657714	5.50419962798762	9.85391371652004	3.96319946507869	3.51693403407002	7.47239754028117	7.24204045832388	4.19679044032461	11.3939918378064
GD0021	CC_GD	CC_F1	F	19.26	75	4.95772921978156	4.96954319133829	9.73706226571074	3.7913256256882	3.65712318633103	7.4468617551288	7.01581962424919	4.35212017297317	11.3201601137086
GD0022	CC_GD	CC_F1	F	18.52	75	4.935528259198	4.73552188733343	9.52974321643144	3.77967591203267	3.71906910395599	7.47829693178868	6.92487183996931	4.51445733172881	11.3663813502803
GD0023	CC_GD	CC_F1	F	18.68	75	4.8974337299936	4.98208401302565	9.70384488257884	3.64454043742143	3.75740934687718	7.39635383144966	6.85231712634493	4.28146003134445	11.0877657803545
GD0024	CC_GD	CC_F1	F	18.52	75	5.00182648042172	4.96024435077986	9.79345206866175	3.67299945548594	3.73451804119353	7.40429942668447	7.07008663313258	4.3169346763647	11.3355701224067
GD0026	CC_GD	CC_F1	M	25.57	70	4.87261368229045	5.16138341325794	9.83032804340554	3.88358082187046	3.86096166777139	7.74418007280306	7.20626116651346	4.5079402169949	11.674323320861
GD0027	CC_GD	CC_F1	M	25.68	70	5.02928786458645	4.96046738592956	9.84055844057866	3.78081009837839	4.04942588523361	7.82960248033066	7.11017053241341	4.6783624271747	11.7592708107263
GD0028	CC_GD	CC_F1	M	24.36	70	4.99878218039481	4.9364215272205	9.78739229647092	3.89649201205392	3.642018671012	7.53386686901222	6.73547696900524	4.69743813157768	11.3588346673415
GD0029	CC_GD	CC_F1	F	17.16	70	4.88380078907054	4.60069465871232	9.35208102665896	3.60924507341909	3.62600675675046	7.23484795970171	6.6456696427072	4.23413214248209	10.8501129026384
GD0030	CC_GD	CC_F1	F	17.25	70	4.74361228583077	4.73217271392802	9.29969311112502	3.78129607409946	3.50664369447482	7.2788220200799	6.42419255626728	4.79244457453605	11.1856079405636
GD0031	CC_GD	CC_F1	F	18.07	70	4.80710970797388	4.72789328995844	9.40133405395874	3.71808082214467	3.65980190720755	7.37321334290552	6.65902019819733	4.59833937416542	11.2096755082384
GD0032	CC_GD	CC_F1	F	19.3	70	4.7297191533749	4.9272891309813	9.48343921296123	3.70272872352269	3.64907522531394	7.35049998299435	7.17645107277964	4.16455880016119	11.2971412313027
GD0054	CC_GD	CC_F1	M	25.28	71	4.87306792440541	5.07194522661603	9.6864147559679	3.87315762653678	3.95035125020548	7.81691915015116	7.07874459208693	4.58566789028599	11.6143585703215
GD0055	CC_GD	CC_F1	M	22.71	71	4.94105134783494	5.03320601409798	9.73468660545723	3.88310764723308	3.67399986390854	7.55594798817461	7.13682527458813	4.39288344939858	11.4709262921527
GD0062	CC_GD	CC_F1	M	24.75	67	4.99765134756887	4.91859794729443	9.73661461195412	3.64269131275215	4.03487918034729	7.67402436795714	7.0732913131017	4.5539021728623	11.5838367996101
GD0141	CC_GD	CC_F1	M	24.48	74	5.01197789252074	4.92295426653303	9.73073679864688	3.90951723362361	3.76148242053582	7.66324180748591	7.14231580091499	4.4808202374119	11.5917653961767
GD0143	CC_GD	CC_F1	M	22.59	74	4.79970056598096	5.07321628864584	9.64715820512698	3.92546494061532	3.71	7.62413765615496	6.71471146066605	4.3180695918431	10.9618189640223
GE0004	CC_GE	CC_F1	M	NA	73	4.57890497483309	5.62496925635265	9.88617848690437	3.81323353599016	3.85985103339494	7.6663583271329	7.20719605671998	4.27988609661519	11.462593511069
GE0005	CC_GE	CC_F1	M	NA	73	4.42617278822967	5.44786149227214	9.67211076885906	3.96860491860805	3.92390430566292	7.88751228208236	7.4261884570754	4.29602723455054	11.6474299740329
GE0006	CC_GE	CC_F1	M	NA	73	4.78201678270727	5.63971250808473	10.122846099196	3.80664222117078	4.20014583080159	8.00406459244302	7.45269917546656	4.22848672695091	11.6305900538193
GE0007	CC_GE	CC_F1	F	NA	73	4.57800445874153	5.42129273112949	9.7620434168458	3.69494587240463	4.0152490582777	7.70938064957231	7.32412110768248	4.63456038907683	11.8991764420904
GE0011	CC_GE	CC_F1	F	22.16	74	4.66355857075042	5.43843108364015	9.8730964483831	3.85	3.635453891882	7.48451902262263	7.51074230685623	4.28274736588559	11.7246865629747
GE0012	CC_GE	CC_F1	F	20.28	74	4.58747239877003	5.40127376801375	9.68340396211484	3.80020065259718	3.8071248994484	7.59919239130054	7.53061418477935	4.0160117031702	11.4821339480081
GE0013	CC_GE	CC_F1	F	22.48	74	4.58751057628673	5.51255613064849	9.84190496464112	3.69229264820653	3.89523426766607	7.58693119779005	7.665	3.92390430566292	11.525580245697
GE0015	CC_GE	CC_F1	M	29.47	67	4.34496255181556	5.78837598205094	9.8890430890622	3.9706107842497	3.80599855491302	7.77181285158103	7.73769183930195	4.29089151575754	11.9616564488368
GE0016	CC_GE	CC_F1	M	30.25	67	4.56276996924204	5.65176001855559	10.0349032013767	3.92905204852265	3.97739236183709	7.89682531147802	7.5241045978907	4.15189113537434	11.6055482421125
GE0017	CC_GE	CC_F1	M	29.69	67	4.34939569372654	5.75658933686236	9.84313133623697	3.88752170411948	3.85015908762222	7.73476243979089	8.05463996712454	3.70372110181099	11.7055510335909
GE0021	CC_GE	CC_F1	M	31.09	71	4.48259031247724	5.59540636492493	9.78781589994713	3.87347389303194	3.8704683179171	7.74291450295042	7.64331407178849	4.1283683217465	11.7371131459145
GE0022	CC_GE	CC_F1	M	32.16	71	4.48150357888275	5.39235927626688	9.67068733007226	3.94507604489445	3.7880931878717	7.73309931398789	7.70190885430359	3.80277858940012	11.4789862357266
GE0023	CC_GE	CC_F1	M	30.08	71	4.50151390267481	5.55725730787898	9.78786778197096	3.72137407418281	3.98277855271919	7.70413525322602	7.83843734426703	3.82670223560705	11.6291680699868
GE0043	CC_GE	CC_F1	F	21.99	71	4.44995982236374	5.42198003677473	9.68308641342026	3.69312198552932	4.08976160674433	7.78055589273671	7.36481839558858	4.64683494434653	11.9370526094175
GE0048	CC_GE	CC_F1	F	22.93	71	4.55590298314447	5.42648793673845	9.7438203625854	3.75675724528482	3.88531530252051	7.6420317978925	7.34583215163538	4.45738432267176	11.7379480745146
GE0062	CC_GE	CC_F1	F	21.64	70	4.44211250652275	5.35713915929273	9.53949022593233	3.65243069749448	3.84060216632757	7.49269811216227	7.23112197380185	4.32727974598361	11.5037178772778
GE0067	CC_GE	CC_F1	F	22.29	71	4.62855145714578	5.40262861526841	9.7398631949825	3.8927175597518	3.79649180165057	7.68837759218419	7.32177915536928	4.40527524679219	11.674165923097
GE0068	CC_GE	CC_F1	F	21.37	71	4.49822314026114	5.27221003982878	9.52019122977282	3.83789004532438	3.88641865989757	7.71732142650544	7.3678948825292	4.17498802393492	11.4899194949312
GE0069	CC_GE	CC_F1	F	21.02	71	4.55546650928157	5.32339499938521	9.66477811039262	3.6531014220796	3.787284647343	7.43459649207675	7.47075799367106	4.46493560983806	11.8572541087724
GF0070	CC_GF	CC_F1	F	NA	71	4.47541791690178	4.9921211356936	9.24702813644199	3.37545922801624	3.27525953170126	6.65036841084763	6.21079906292258	4.265407366243	10.4173665098239
GF0081	CC_GF	CC_F1	F	16.87	70	4.30744159858875	4.71611772251041	8.81665181648907	3.4838627986762	3.31115538747429	6.78512711745329	6.58595475234988	3.97908595031573	10.5110192179446
GF0083	CC_GF	CC_F1	F	16.41	70	4.77223979292442	4.89762439859953	9.45142131226684	3.47012247622472	3.28869655030682	6.75826346038685	6.3965791638969	4.34112888543982	10.7036500783611
GF0093	CC_GF	CC_F1	F	15.98	70	4.34560446130588	5.08232831321578	9.1888631699099	3.46923983027983	3.35616969177662	6.82185825123917	6.32880912968625	4.30286532440884	10.6082338303791
GF0105	CC_GF	CC_F1	F	14.84	76	4.46359542438113	4.70550002785672	8.96314157892075	3.66816030184069	3.12892952940778	6.79613125241118	6.46970053402783	3.96814188254402	10.4041878587423
GF0106	CC_GF	CC_F1	F	15.38	76	4.25252822167147	5.09142832782824	9.10634829044326	3.57856814941395	3.15349805771305	6.72619506110253	6.51122300339959	4.05969826464973	10.5235984815081
GF0128	CC_GF	CC_F1	M	19.49	68	4.48983035652743	4.7781486106546	9.04517136948392	3.59887829746992	3.05142999264279	6.64852615246417	6.48681354749772	4.01448626850311	10.4737171052115
GF0140	CC_GF	CC_F1	M	20.1	72	4.50058821942373	5.03562520462438	9.28416412936517	3.43873886766646	3.5434799279804	6.98063571603618	6.57003234390821	4.2039356560252	10.7464249869433
GF0141	CC_GF	CC_F1	M	18.46	72	4.42593074885905	5.214828617705	9.35390250952986	3.7752980014828	3.12226680474299	6.89606590745767	6.40040819010788	4.29930517642095	10.6700070290511
GF0142	CC_GF	CC_F1	M	18.51	72	4.31032903303737	5.03206323871338	9.10959098828017	3.68764491240683	3.18538459216466	6.86874442674933	6.3945680073012	4.32657196866064	10.6963229663282
GF0143	CC_GF	CC_F1	M	19.28	72	4.40257124932987	5.26545665578082	9.38254239888883	3.60788719335846	3.3530657613593	6.95963361104591	6.59078902711959	3.98231716466682	10.5531819845959
GF0185	CC_GF	CC_F1	M	15.7	67	4.6755106700726	4.5792151545992	9.0501311782464	3.71956314639233	3.02481817635374	6.74374710379919	6.32880912968625	4.54973076126489	10.8629197272188
GF0186	CC_GF	CC_F1	M	18.41	67	4.16237525447169	5.11324791586203	9.07462893214345	3.38488182954738	3.20417306024503	6.58688469612153	6.43933420471403	4.47247414749376	10.8753735568025
GF0195	CC_GF	CC_F1	M	16.9	69	4.49249166918299	4.71186944783023	8.95712889343897	3.54417127125651	3.30967521065134	6.85356841360761	6.14177702297959	4.8534034450064	10.9744954325928
GF0196	CC_GF	CC_F1	M	14.73	69	4.40815985873119	4.77445963414802	8.92609803920323	3.59206416980543	2.98814741938881	6.57646181468425	6.50237456626423	4.03290528031592	10.4811998358967
GF0199	CC_GF	CC_F1	M	20.95	70	4.61823627917681	5.02488442156984	9.41383507968396	3.67183196783295	3.2924193232333	6.96218536093374	6.21868354235846	4.6873873319793	10.8777950431142
GF0200	CC_GF	CC_F1	M	22.28	70	4.5487775459299	4.9242917519937	9.24900488199977	3.31392893707756	3.32978602916163	6.64354950308944	6.5379775160213	4.30158401057099	10.7970887279859
GF0216	CC_GF	CC_F1	M	12.58	67	4.54014634438118	4.97775291338739	9.26212602303678	3.29297737617494	3.66465209808516	6.95531990637383	6.56480959358305	4.42026582911028	10.9538817320619
GG0511	CC_GG	CC_Parental	M	18.39	74	4.60678446449365	4.70937454585448	9.0913741095148	3.64420430272508	3.08972895251347	6.73220246279032	6.64760483181725	3.92655701601289	10.5341278708776
GG0513	CC_GG	CC_Parental	M	16.45	74	4.51702165227583	4.58554302453069	8.86020558774954	3.62685125143009	3.06604794483061	6.69168513903635	6.30602489687442	3.95143644767317	10.2215581004072
GG0515	CC_GG	CC_Parental	M	17.53	71	4.36603388438767	4.88118879075367	8.99156804642003	3.53170638643702	3.25048073367617	6.7807023972447	6.17459917727458	4.14716770820761	10.2651485620034
GG0516	CC_GG	CC_Parental	M	17.08	71	4.65771575545031	4.57775900897716	8.95239199016507	3.43232064352968	3.1747913317256	6.59348352542114	6.51536069607815	3.52424105304958	9.9993474787108
GG0519	CC_GG	CC_Parental	M	16.16	70	4.18035026540698	4.84016352412297	8.82072851985379	3.41962717266079	3.04861853960117	6.46780681529682	6.13339424788591	3.9165609914822	10.0249800498555
GG0520	CC_GG	CC_Parental	M	17.94	70	4.37515026179442	4.84818640869496	8.96117934013692	3.50786616050271	3.31097040155904	6.81557040899733	6.3392527162119	3.99214854433048	10.3000546115057
GG0525	CC_GG	CC_Parental	M	18.31	69	4.59664320817296	4.64861340168512	8.9595798152053	3.62786438555798	3.08437189716156	6.70923617113006	6.05429186610622	4.07881416590656	10.0816404915073
GG0526	CC_GG	CC_Parental	M	16.39	69	4.38516592053561	4.76070662975085	8.89922611484548	3.5749720278626	3.04902033446811	6.62379045562282	6.41732420873373	3.72663722409359	10.1070037597698
GG0527	CC_GG	CC_Parental	M	17.67	69	4.44296962984268	4.76420493223744	8.98590534720131	3.54520803338817	3.19038007140215	6.73247539913812	6.28179313572168	4.26956965044488	10.4908960532454
GG1087	CC_GG	CC_Parental	F	NA	68	4.52407573042429	4.79413624188832	9.098778099127	3.58369920612766	3.28441014491187	6.86803101332543	6.43095832671928	4.12614226608826	10.5135828812066
GG1088	CC_GG	CC_Parental	F	NA	66	4.35791390031181	4.68532165055407	8.82606196985743	3.49947496061909	3.20015624618549	6.69781494220317	6.25599912084393	3.93294736806889	10.1194194497511
GG1089	CC_GG	CC_Parental	F	16.4	66	4.79399992625142	4.6375335185766	9.22914206802191	3.48825529455629	3.37981138526989	6.86767427882249	6.27594016861219	3.78016203356417	10.0035118833338
GG1115	CC_GG	CC_Parental	F	15.2	71	4.51887553631066	4.68442530569773	8.96998034115834	3.4424773056623	3.3501417880442	6.78891743947443	6.23255565558784	3.89507702106133	10.081032933187
GG1116	CC_GG	CC_Parental	F	13.33	71	3.95097666047334	4.93557127513135	8.65749033063866	3.54624449241729	2.91026631083824	6.45406073724132	6.18361949023385	3.80165095715006	9.94628322540636
GG1117	CC_GG	CC_Parental	F	14.38	71	4.42850149619714	4.70569980545709	8.88882379536986	3.41729790916742	2.90731835202133	6.31912375254671	6.64990789409899	3.76880286032581	10.3652013969821
GG1118	CC_GG	CC_Parental	F	14.18	NA	4.50178886300002	4.60953465005825	8.89044466720703	3.43980740739943	3.07462599351531	6.51282196900852	6.29426127516168	3.88641865989757	10.1422125298181
GG1119	CC_GG	CC_Parental	F	14.1	NA	4.33587618442998	4.64787630256681	8.7679986940326	3.59308711277642	3.02481817635375	6.61361096527457	6.36778807750384	3.59445058388622	9.90407239472733
GG1139	CC_GG	CC_Parental	F	17.89	71	4.44904889704826	4.7896927393653	9.01854306742071	3.58335736426051	3.35726451147359	6.94050970750708	6.40662547680134	4.06241307599313	10.4148379728155
GH0014	CC_GH	CC_F1	M	16.75	73	4.4026974585373	5.24359138951275	9.40813012334074	3.29688110189009	3.7913256256882	7.08306960293346	6.58093078523092	4.39023347898492	10.9015870404267
GH0015	CC_GH	CC_F1	M	14.53	73	4.62906366315853	5.24790244814553	9.61307530272878	3.55383595569632	3.51397211144312	7.06601372769683	6.11499182337965	4.71734565195301	10.7979963419146
GH0016	CC_GH	CC_F1	M	18.62	73	4.54825956809258	5.11001207838149	9.44059131053768	3.50332342212363	3.44940936973274	6.94677263194932	6.4983228605541	4.47452790805913	10.9325568829986
GH0055	CC_GH	CC_F1	F	NA	68	4.50153056966666	5.19042478756919	9.46452238593967	3.62448617047989	3.27918434980408	6.8957994460396	6.51272792307494	4.66669583324219	11.1277434819464
GH0056	CC_GH	CC_F1	F	15.75	68	4.49796854961555	4.89181447432961	9.18739770271191	3.45863050932013	3.30263531138393	6.75645062144318	6.74810528963501	4.23731341772119	10.9194390881583
GH0057	CC_GH	CC_F1	F	15.97	68	4.66430722646864	4.97471449658226	9.44830677922645	3.45916174816963	3.38813739390834	6.84453614206251	6.75291418574233	4.14746308000445	10.8645547538774
GH0059	CC_GH	CC_F1	F	15.42	68	4.46998384069828	5.29529663948429	9.47818015721764	3.41676016132242	3.44958693179343	6.86589032828227	6.70996646787449	4.15749323511175	10.8185673728087
GH0060	CC_GH	CC_F1	F	14.98	68	4.29330490534183	4.9968368490702	9.05117163995635	3.38723338434186	3.42177585472807	6.80477773332825	6.53188525618753	4.74001318563567	11.2107136258135
GH0061	CC_GH	CC_F1	F	15.98	68	4.54553751106461	4.75631190351101	9.11141506459939	3.46659054403603	3.41729790916742	6.87899156853677	6.58576874783802	4.37051770388818	10.8879256518402
GH0062	CC_GH	CC_F1	F	14.63	68	4.31987802402114	5.15379799899503	9.25572483524602	3.42034354999611	3.35726451147359	6.77600361570151	6.35768039460934	4.67246722834949	10.9653385720642
GH0094	CC_GH	CC_F1	M	15.31	72	4.27440493748235	5.1836965283204	9.19660258064429	3.22019021177321	3.6673253196301	6.88264120814096	6.99614894066729	3.9470938676449	10.8886569419741
GH0095	CC_GH	CC_F1	M	18.5	72	4.23470447260342	5.37315535115893	9.37551975844853	3.6582953680642	3.43873886766646	7.09197081212268	6.7825990593577	4.40958331364768	11.1484202916826
GH0096	CC_GH	CC_F1	M	17.35	72	4.36390345882008	5.25222043114422	9.39555032010611	3.60975414675293	3.28776519842887	6.89713165018618	6.62693368006652	4.3983178602734	10.9885508598723
GH0097	CC_GH	CC_F1	M	15.86	72	4.5203218196361	5.01819357870607	9.34861226370795	3.44958693179343	3.38777581902935	6.83360995375065	6.41302775606032	4.41208284147068	10.8034971189888
GH0098	CC_GH	CC_F1	F	15.61	72	4.56793577885612	4.94112235893132	9.31188806189717	3.52893043286489	3.31928456146803	6.84480459911019	6.64695983138156	4.45504769895901	11.044760069825
GH0099	CC_GH	CC_F1	F	15.21	72	4.61752621396614	5.19292083512758	9.5898399059575	3.39391735314813	3.50104984254723	6.89109026207029	6.46145881361167	4.43271925571652	10.8428847637518
GH0142	CC_GH	CC_F1	M	20.37	69	4.42977350105912	5.43759273360456	9.5524252021837	3.37817998336382	3.64050477269293	7.01843821658352	6.56032964110798	4.32798740756024	10.8471770521182
GH0143	CC_GH	CC_F1	M	21.81	69	4.23288055948478	5.28045028800842	9.27085215398882	3.59308711277642	3.40436851706745	6.99352200253921	6.63099917056246	4.5236738388173	11.1198145218344
HA0001	CC_HA	CC_F1	F	16.65	67	4.12144717577869	4.60032161142689	8.54887905406901	3.15854396834997	3.47717557796554	6.63469290924606	6.55323011956699	4.05003086407993	10.5299988129154
HA0002	CC_HA	CC_F1	F	17.06	67	4.28150401674861	4.51905110338929	8.60045135045242	3.34684926460694	3.51466925897729	6.85892848774501	6.58725663687092	3.91577897741944	10.4560998943201
HA0007	CC_HA	CC_F1	M	19.51	80	4.31238836730114	4.64152677711434	8.78989773525111	3.45863050932013	3.64067301470484	7.09568354705873	7.07883111820024	3.56416189306827	10.5823933965809
HA0008	CC_HA	CC_F1	M	20.52	80	4.36284093737389	4.74399659452732	8.84081662109451	3.60771742241545	3.58352828927023	7.19043461829673	6.66591516597684	3.76782762344564	10.3827958662395
HA0009	CC_HA	CC_F1	F	15.48	80	3.87611578668271	4.71151271704978	8.38252924151356	3.38089854920256	3.37618497715987	6.75291418574233	6.58474562910368	3.84649840764298	10.3695142123438
HA0010	CC_HA	CC_F1	F	16.34	80	4.11946716412682	4.65087716942652	8.5091313427579	3.24633254612031	3.61026314830374	6.8545514076415	6.4685643693172	3.68249236251754	10.1312153762518
HA0014	CC_HA	CC_F1	F	19.43	72	4.30873702667114	4.57494916595694	8.70948460621276	3.49632306859649	3.46659054403603	6.95936958351832	6.86303504289465	4.10381529798796	10.9344615779653
HA0016	CC_HA	CC_F1	M	26.6	71	4.09963286665291	4.98344919163296	8.89151183728624	3.36819313579254	3.87363201659631	7.23967195389404	7.19426681462399	3.7010741684003	10.854797326528
HA0018	CC_HA	CC_F1	F	18.24	71	4.0199831586364	4.79234864626984	8.61851113012244	3.3150377071762	3.44034155281129	6.75282348355116	6.73101961072764	3.91374500957842	10.5853448219697
HA0021	CC_HA	CC_F1	M	22.59	67	4.37905634629187	4.74872828760166	8.89622476187769	3.45880759800252	3.71412506520715	7.16850925925328	7.06176500600239	4.02819438458474	11.055624134349
HA0023	CC_HA	CC_F1	F	17.44	70	4.09196448669984	4.59528063930671	8.46811118893472	3.29558037377333	3.52806249944641	6.82230716107095	6.59023140716622	3.82974215842268	10.3550917427129
HA0049	CC_HA	CC_F1	M	19.33	71	4.30567792196303	4.38536144664549	8.53983988291798	3.27955789703429	3.54607177028328	6.82356395148459	6.62785787415512	3.73008713034964	10.3100994175614
HA0050	CC_HA	CC_F1	F	18.14	71	4.1837901017574	4.86799693407385	8.87798516054548	3.39878654816686	3.56055122137008	6.95884149841049	7.07112614793429	3.73910751383268	10.7319383151414
HA0053	CC_HA	CC_F1	M	20.28	68	4.13205138280854	4.96512287560974	8.90750107784407	3.55193961097314	3.66097323125969	7.20983009508546	7.05612499889281	3.74123642663759	10.7402676875393
HA0055	CC_HA	CC_F1	F	16.6	68	4.34028281810317	4.53526888692608	8.69081528115138	3.3268415952672	3.500699930014	6.82733293460924	6.82006231643084	3.9121796993492	10.6532319039811
HA0057	CC_HA	CC_F1	M	20.32	69	4.04329804812891	4.88077033813025	8.69342018943258	3.36819313579254	3.64151410816984	7.00682167605256	6.71078795671567	4.01234968565802	10.6557038716361
HA0109	CC_HA	CC_F1	M	19.03	77	4.22946587189663	4.73311610933778	8.7659801648936	3.49579747697146	3.44105361771653	6.93441778377969	6.90715932927568	3.69693454094064	10.540812350099
HA0110	CC_HA	CC_F1	M	17.16	77	4.31533161792796	4.54265372490164	8.65713613027481	3.44834380536512	3.47153424295368	6.91912024754593	6.68206741959403	3.80985892127255	10.4256534567383
HA0120	CC_HA	CC_F1	M	19.12	79	4.20879816486262	4.74721366997619	8.76595435109229	3.46818035863189	3.47153424295368	6.93786170228263	6.20764246715289	4.13459490155928	10.2996383431653
HB0002	CC_HB	CC_F1	F	17.42	68	4.17682654529929	5.08307195402067	9.04893606708365	3.2857152950309	3.61805887182616	6.90157047345023	7.08955217203456	4.27988609661519	11.2698369553423
HB0005	CC_HB	CC_F1	M	24.06	79	4.25053470201597	5.56153236034034	9.55431926485416	3.69179495638639	3.63376870480222	7.32136087076713	7.17329247974736	4.53476294860051	11.624321485575
HB0008	CC_HB	CC_F1	M	20.92	77	4.20632408310826	5.21016450232001	9.25099676010327	3.46517676316808	3.72466441441373	7.1886455608828	7.25488456145237	4.29887776053239	11.4997239097293
HB0010	CC_HB	CC_F1	M	23.27	72	4.00510605818786	5.37063745164408	9.22068024504557	3.54831650223032	3.72597973692826	7.2713289706903	6.32270907127633	4.65460524641994	10.9512533529272
HB0016	CC_HB	CC_F1	M	21.84	74	4.48839276123305	4.92457129273099	9.19688934071835	3.64084124894234	3.70471321427179	7.33974284290669	6.86865525412362	4.23427679775425	11.0405445970749
HB0017	CC_HB	CC_F1	M	24.08	71	4.36338293837909	5.25443520126748	9.43778008092154	3.66448495698918	3.61433258015916	7.27006533670778	7.04639624205168	4.21659222595688	11.2272013431665
HB0018	CC_HB	CC_F1	F	18.23	71	4.25647604177566	4.98759503164989	9.10287456736712	3.28981382451956	3.49176531284678	6.77247739014314	6.8231151243402	4.37891824541176	11.1260920812296
HB0048	CC_HB	CC_F1	M	25.16	73	4.21273159184783	5.52928722897564	9.57070822876554	3.68764491240683	3.74712556501647	7.43163003653976	7.08730555288821	4.69574275274956	11.7054987078723
HB0049	CC_HB	CC_F1	M	27.25	73	4.20582391938162	5.50851031996366	9.55089502815097	3.66298034392761	3.76050528519772	7.42239348188979	7.28370098233034	4.38520809084358	11.6173641588787
HB0050	CC_HB	CC_F1	M	26.15	73	4.271238661205	5.53504987776652	9.63348150825875	3.7731883069892	3.6542748938743	7.41826630689408	7.23459397616756	4.23268531785674	11.4266825894483
HB0058	CC_HB	CC_F1	F	18.13	71	4.12718603393016	5.29979897821837	9.26654300901074	3.46358556989718	3.51780471316985	6.97273439907186	7.07277173391026	4.1394806437523	11.1929978111317
HB0061	CC_HB	CC_F1	F	14.75	71	4.16727130303698	4.69551412276942	8.71019827151378	3.28795148990979	3.40796493526562	6.67940865646054	6.72264270953023	3.71148555163563	10.3980046162713
HB0088	CC_HB	CC_F1	M	22.42	71	4.20767353381727	5.37023673227673	9.36342836506142	3.50454704633851	3.66298034392761	7.16543264569558	6.982478070141	4.45724690812613	11.348962507648
HB0093	CC_HB	CC_F1	M	22.42	68	4.0975312046657	5.35516108357253	9.23739929855887	3.43677901529906	3.64437237394863	7.07969632117085	6.99798721061992	4.0304745378181	10.983979242515
HB0113	CC_HB	CC_F1	F	17.83	72	3.95549144735637	5.25989200403103	9.00672161244187	3.36601024953876	3.60516989890907	6.96587934147585	6.8297547540157	4.24799658662763	10.9426927673219
HB0114	CC_HB	CC_F1	F	17.53	72	4.30641102036771	4.88182040045508	9.03180797966457	3.51641152312979	3.52667336168237	7.03430344810344	7.08289665320623	3.95267630852819	10.9970757476704
HB0115	CC_HB	CC_F1	F	16.87	72	4.01379759668661	5.09917822023185	8.90560645362899	3.25066916188037	3.52736799894766	6.77455718110047	6.74283879386123	4.41208284147068	11.0832350872839
HB0128	CC_HB	CC_F1	F	15.16	80	4.11660621880906	5.17555481034504	9.08558612534855	3.42499635036302	3.30300620647313	6.72564866760077	7.04769997942591	3.81660516689898	10.8129043277003
HB0129	CC_HB	CC_F1	F	14.91	80	3.93742430515504	5.06202206010161	8.77928556741831	3.20952099229776	3.50507132595044	6.70960132943828	6.83513350271961	3.92468470071164	10.6891627361548
HC0019	CC_HC	CC_F1		NA	NA	3.81077454798881	5.23488740202381	8.8528331618969	3.1869224967043	3.45384568271369	6.64050638129352	6.84838302083054	4.00363896973741	10.7620873904647
HC0023	CC_HC	CC_F1	M	20.85	75	3.99058625311329	5.41585892646623	9.21976464984748	3.36236895655429	3.55435296502753	6.91619837772168	6.77997971973368	4.40569234059756	11.1079656103177
HC0024	CC_HC	CC_F1	M	16.96	75	3.81631588498492	5.11843467720789	8.74373273524913	3.32371027618233	3.31928456146803	6.63136863701604	6.44095101673658	4.14199529212673	10.5312784124246
HC0050	CC_HC	CC_F1	M	22.69	78	4.0161097604311	5.37386910648378	9.19118047755094	3.5436527764441	3.70884415957317	7.25218243013784	7.19988367961594	4.12851668278088	11.2424118853563
HC0063	CC_HC	CC_F1	M	22.89	74	4.18421805295975	5.31828270536635	9.29655098180503	3.56055122137008	3.6517598497163	7.20940531528087	6.85222773993976	4.26382750589186	11.0834561396705
HC0065	CC_HC	CC_F1	M	22.08	74	4.18531635131263	5.06085896710222	9.0693612356446	3.35872371593735	3.86761877645664	7.22035663939116	7.23120667662044	4.02925861666883	11.2084733572418
HC0101	CC_HC	CC_F1	M	18.06	68	3.7907349907569	5.13487981533161	8.75262728073155	3.16822505513734	3.51292613073489	6.67794129953236	6.55210843927358	4.17308039702089	10.650644346705
HC0103	CC_HC	CC_F1	M	17.78	68	3.81164334068945	5.15281534828455	8.81292445557078	3.26552063230352	3.46163978484186	6.72683246409482	6.80774742480947	4.235	10.951029631957
HC0104	CC_HC	CC_F1	F	14.49	68	3.67844845394666	5.38410776406345	8.87922853161742	3.09448299397492	3.51222863720459	6.60332302708265	6.54883577439532	4.18407397162144	10.689220037028
HC0105	CC_HC	CC_F1	F	16.4	68	3.87936650139533	5.19334543994572	8.86105524818213	3.21028425532693	3.5780546390462	6.78440491126525	6.49474017956069	4.23803610178111	10.671958583128
HC0106	CC_HC	CC_F1	F	14.33	68	3.66856925051982	4.99597127764466	8.52475087665876	3.2310137727964	3.4720635074837	6.70183743461448	6.52625658398442	4.24338013852165	10.7000443924313
HC0114	CC_HC	CC_F1	M	23.94	63	3.94632334414865	5.64075815120574	9.39268872078681	3.63814856760963	3.68032946894704	7.31809743034349	6.78503684588374	4.58606857776898	11.2798869675188
HC0115	CC_HC	CC_F1	M	21.73	63	3.94464118872486	5.50394845679329	9.26729612341681	3.38560555883287	3.83054173714372	7.21331234593373	6.79874436936704	4.45174684814849	11.1799116722808
HC0116	CC_HC	CC_F1	F	16.55	63	4.21579099361242	4.77237558582979	8.83320575605379	3.06884343034962	3.67716602834302	6.74565415656629	6.56480959358305	4.26899578355379	10.7138881831014
HC0117	CC_HC	CC_F1	F	14.42	63	3.69571075971654	4.96218384422981	8.47584948548045	3.1112618019061	3.36473624523528	6.47509459390363	6.478782678868	4.10336751948933	10.502099790042
HC0123	CC_HC	CC_F1	F	15.8	68	4.00166038538259	5.30112737352879	9.11818215425342	3.18749901960769	3.57514335376919	6.76107240014482	6.65533996126419	4.15159607861844	10.7379863102911
HC0128	CC_HC	CC_F1	F	15.23	68	3.73786905013927	5.21816130055851	8.80260558296027	3.22873814360967	3.44514513482379	6.66609893415932	6.68591616758691	4.08316666326517	10.7287988610096
HC0129	CC_HC	CC_F1	F	14.86	68	3.73852456464998	4.94986653172748	8.5677720983668	3.10968647937377	3.39157043270518	6.49983076702771	6.77311043760546	3.81371538004608	10.5411028834748
HC0130	CC_HC	CC_F1	F	13.24	68	3.68555168083401	5.18737179985144	8.72317559197935	3.22247187730165	3.37817998336382	6.59608406556496	6.64548530959177	3.91170998413737	10.4789789578947
HC0131	CC_HC	CC_F1	F	15.37	68	3.9796390790246	5.16376057143979	8.98561412081379	3.23631735155871	3.52267653922412	6.75599733570107	6.83746297979009	4.11648211462166	10.8557001156075
HD0018	CC_HD	CC_F1	M	28.16	75	4.52638636449367	5.00291968385866	9.37940681539304	3.65360438471381	4.08901271702596	7.73887911780511	7.17431704066666	4.28703568914466	11.4015152501762
HD0019	CC_HD	CC_F1	M	25.85	75	4.35438405676015	5.22586929127949	9.4309273230415	3.77140225910735	3.80326175801772	7.56866401685264	6.58576874783802	4.52746341785331	11.0775414691167
HD0020	CC_HD	CC_F1	M	24.29	71	4.44287385473342	4.90052279764153	9.07593561086629	3.68913946605438	3.82301909490392	7.50968208381686	6.7172650684635	4.73807450342436	11.3929166590474
HD0021	CC_HD	CC_F1	M	23.41	71	4.40711160546318	4.70269574252263	8.92697732812385	3.67316620914437	3.67799877650877	7.34841649608948	6.70339093295326	4.64815285893224	11.2948096486838
HD0022	CC_HD	CC_F1	M	25.3	71	4.16579550003287	5.15797073896677	9.11313138804007	3.66782633176654	3.83054173714372	7.49277985796994	6.60313751181967	4.66827055771192	11.2556974461825
HD0023	CC_HD	CC_F1	F	20.1	71	4.26979887558559	4.92384740632583	8.97195123714837	3.56072324114077	3.5052460683952	7.05838154253509	6.60990544561721	4.6267564232408	11.1577562708638
HD0024	CC_HD	CC_F1	F	19.5	71	4.2928192394412	4.78640414862985	8.87237020041531	3.35123857700403	3.71280554298229	7.0631526247137	6.65276258406987	4.33435116251556	10.9032724445462
HD0031	CC_HD	CC_F1	M	22.64	67	4.15574911298848	4.61774565449701	8.64021981303225	3.41371132347186	3.73336979148865	7.13974264242066	6.61342573860174	4.24814076979565	10.8283008824099
HD0032	CC_HD	CC_F1	M	25.16	67	4.24791431259712	4.95267246975229	8.99364346149546	3.83022192568525	3.6119593020963	7.42742552975121	6.65892821706317	4.36813461331035	11.0023099847259
HD0035	CC_HD	CC_F1	M	25.28	69	4.43484586769339	5.10631898272665	9.3512751020518	3.50891364955024	3.79213330461892	7.30083556861816	6.51761651219217	4.44182957800049	10.9139967472966
HD0043	CC_HD	CC_F1	F	17.78	73	4.42720584179689	4.68845918955662	8.94135363394992	3.39698395639426	3.81532108740536	7.21127415925924	6.48331898027546	4.02728196181991	10.4687451492526
HD0044	CC_HD	CC_F1	F	22.9	73	4.4999167847963	4.51667843028532	8.80417060488859	3.51484352425538	3.90779349505574	7.42107303561958	6.81017620917403	4.07280308878296	10.8473464497083
HD0045	CC_HD	CC_F1	F	19.82	73	4.35507232215835	4.82023950333097	8.98882715724343	3.43178524969148	3.71115548044002	7.14248731185432	6.47112045939496	4.60273288384195	11.0394904773726
HD0046	CC_HD	CC_F1	F	21.13	73	4.399172378469	4.59296740943282	8.84171534802451	3.46641385296101	3.69627177031127	7.16192711496005	6.51742855733763	4.52583970109415	11.0074860890214
HD0086	CC_HD	CC_F1	M	28.95	77	4.52590748704045	5.05572971085253	9.37130361792196	3.70719233382893	3.88547294418582	7.589998353096	6.9329160531482	4.10471070844219	11.0175530404895
HD0087	CC_HD	CC_F1	M	24.56	77	4.44892540596186	4.85376762314337	9.09077059213051	3.72417104870332	3.85492866341259	7.5694732313418	6.70521811725763	4.17087820488683	10.8306197883593
HD0088	CC_HD	CC_F1	F	21	77	4.3083601662359	5.02318271184539	9.15156684239317	3.54969717018227	3.72269055925953	7.26593593420696	6.69260039147714	4.45394768716472	11.1120452662865
HD0089	CC_HD	CC_F1	F	18.92	77	4.43263532831167	4.92705735711122	9.14525999375108	3.46217056194521	3.72186781065636	7.18387256290088	6.4715936986186	4.34944536694048	10.7905630066276
HD0122	CC_HD	CC_F1	F	21.25	74	4.42056862986459	4.96833105399142	9.20104034488248	3.59342802905526	3.73894370110062	7.32938776433612	6.81970307271512	4.29745273388783	11.0534632581829
HD0156	CC_HD	CC_F1	F	16.34	73	4.29521617344981	4.56445245311016	8.69662278173933	3.40094839713866	3.35671714626061	6.74746989619072	6.35209020716803	4.11544043815483	10.4161317195973
HE0007	CC_HE	CC_F1	M	29.47	70	4.34914965853193	5.1744853550424	9.3168751075486	3.74516354783072	3.99015350581904	7.73373292789452	6.82733293460924	4.14436062620038	10.9075409694394
HE0012	CC_HE	CC_F1	F	24.61	70	4.18408609265202	5.09216924425505	9.09482164975936	3.64605266006952	3.82013415994779	7.45762864454915	6.79919480526922	4.35197943469406	11.0840640110025
HE0013	CC_HE	CC_F1	M	30.88	72	4.41196222222087	5.28116044692368	9.45174000745508	3.80857256724879	3.95995265123208	7.76574207658225	7.10025703760082	4.40763825648158	11.4565538012092
HE0016	CC_HE	CC_F1	M	31.72	72	4.38976428650558	5.19388898104189	9.42124128803206	3.92281149177474	3.91828087303603	7.8397656214966	7.13253286007152	4.33237232933643	11.4125227272501
HE0017	CC_HE	CC_F1	F	22.52	72	4.3952312818621	4.93741399159718	9.14937254250374	3.61534922241268	3.8241404262919	7.43286620355836	6.85017153069907	4.48983295903088	11.3002853946261
HE0020	CC_HE	CC_F1	M	30.84	71	4.29007021528543	5.12345236009264	9.20336165921436	3.82446074630137	3.91828087303603	7.73563345822435	7.2706550598966	4.48027342915586	11.6592034462051
HE0021	CC_HE	CC_F1	F	22.62	71	4.12423206304239	5.36167332322568	9.27325560297218	3.5971759756787	3.79633046506755	7.39105202254726	7.05178346235901	4.34705072434173	11.3131781564687
HE0022	CC_HE	CC_F1	F	25.58	71	4.39982772557008	5.07270632652334	9.27518919686698	3.53170638643701	3.92312375537658	7.4468617551288	7.0210558322805	4.58833847923189	11.5610780206692
HE0023	CC_HE	CC_F1	F	21.86	71	4.19696372592649	5.22174065513773	9.18824896337786	3.50139972011194	3.92156218872021	7.41983490382367	7.0628924669713	4.16602928458262	11.1622018437224
HE0027	CC_HE	CC_F1	M	27.63	73	4.42252833128773	5.02318543361075	9.27894084648883	3.675666606209	3.71330041876496	7.38831679071763	7.06185174015994	4.21818977761788	11.2219082601846
HE0028	CC_HE	CC_F1	F	24.12	73	4.42651177535397	4.84316159537775	9.07824612741944	3.61788957819334	3.86254773433287	7.47837883501498	6.96051363047297	4.08856331735244	10.9721511108807
HE0029	CC_HE	CC_F1	F	24.79	73	4.29429594937312	4.90186563016775	9.03366496079122	3.63326299626107	3.70884415957317	7.33907521422148	6.99798721061992	4.31310213187678	11.2507988605254
HE0030	CC_HE	CC_F1	F	23.12	73	4.27734739007759	5.08278043314639	9.18309268266329	3.61128093617763	3.76571374376757	7.37313027146544	6.79847409350069	3.99460260852065	10.755654326911
HE0032	CC_HE	CC_F1	M	31.59	69	4.47767232589339	5.15607940730234	9.43977371563806	3.74320050224404	4.17630817828378	7.9186678172531	7.04352717038843	4.6418234563585	11.6561035513588
HE0033	CC_HE	CC_F1	M	NA	69	4.27347438746195	5.27332782896314	9.33456091027993	3.65913241083183	4.09275579530468	7.74963547529818	7.13227523305151	4.35746485929605	11.4416279436101
HE0034	CC_HE	CC_F1	M	NA	69	4.28891337067445	5.29521290630171	9.3532427189769	3.89837786778039	4.05909472666012	7.95478472367417	7.23704877695321	4.515	11.6779428839158
HE0037	CC_HE	CC_F1	F	NA	69	4.29451431192872	5.19116713778866	9.16346835491489	3.50594495107952	3.9121796993492	7.41669737821357	7.21899923812158	4.31750217139494	11.4604024798434
HE0039	CC_HE	CC_F1	M	NA	70	4.19218730965429	5.44643008959496	9.43332018813751	3.74516354783072	3.99582907542352	7.73967053562359	7.31985484828764	4.27358456099794	11.5375842358788
HE0040	CC_HE	CC_F1	F	NA	70	4.28638054305182	5.06249406163373	9.16550132057155	3.44318892888555	3.66849424151109	7.11060124040155	6.82661519349084	3.89523426766607	10.6593820177344
HF0024	CC_HF	CC_F1	M	20.9	73	4.27677889000806	5.30193083202802	9.36368411320513	3.53586623050137	3.48965972553199	7.02524198871469	6.4689431130595	4.49651253751171	10.8951801270103
HF0025	CC_HF	CC_F1	M	21.61	73	4.37718088983314	5.19120117463953	9.36291441077364	3.49194072114634	3.55521448016853	7.04657008763838	6.54649715496769	4.43230470522955	10.9345736085135
HF0026	CC_HF	CC_F1	M	21.56	73	4.51098519124473	5.05751125530805	9.38074363325346	3.68182699213312	3.53101260263965	7.2081308256718	6.46676503361611	4.32147254995331	10.7428336578391
HF0027	CC_HF	CC_F1	F	18.33	73	4.28081210077386	5.14496996631783	9.21678783268609	3.5052460683952	3.42320756016926	6.9177922778875	6.57571669097749	4.07099803488039	10.6134289934969
HF0028	CC_HF	CC_F1	M	23.43	76	4.56229727863122	5.19957903251693	9.51358118080991	3.675	3.53586623050137	7.20940531528086	6.39131050724341	4.59474155965273	10.9657854255863
HF0029	CC_HF	CC_F1	M	24.3	76	4.38659533759491	5.44204649413472	9.56659077553421	3.64974656654404	3.59853789753561	7.24601442173558	6.79468910252706	4.42165127525905	11.1759115959281
HF0030	CC_HF	CC_F1	M	21.46	76	4.30638707234165	5.29975328182199	9.32336856193585	3.52754163689105	3.3486788439622	6.87266687683901	6.38248775948689	4.69522097456552	11.0321643388775
HF0031	CC_HF	CC_F1	M	21.86	76	4.52572373074093	5.2992497499411	9.56373653012149	3.70041213920828	3.55366360253753	7.25328029239185	6.32532410236819	4.76874197247031	11.0529645344586
HF0032	CC_HF	CC_F1	M	21.6	76	4.40006474342309	5.09877221433154	9.29426977513019	3.64638862437892	3.51170542614269	7.15585249987729	6.52785186719184	4.51337179944219	11.0090996452934
HF0033	CC_HF	CC_F1	M	22.6	72	4.32463105283161	5.27966730514402	9.3571245768881	3.465	3.49246689318596	6.95681680080768	6.45567386103109	4.34112888543982	10.7746009206838
HF0034	CC_HF	CC_F1	F	17.18	72	4.22367769099895	5.00036722757299	8.97007053871763	3.28067828352614	3.433747952311	6.70786665043365	6.23835114433293	4.3973429477356	10.6015918616027
HF0036	CC_HF	CC_F1	M	19.83	74	4.28481705701725	5.35211816096152	9.39030752601274	3.32297306639702	3.64100947540651	6.96385669008201	6.39083132307527	4.62225323841089	10.9160730118482
HF0037	CC_HF	CC_F1	F	16.37	74	4.26415547475057	4.98369466409922	9.04490977748325	3.26045242259414	3.56691042780724	6.82652547054503	6.30447063598523	4.40249361157969	10.6709254518997
HF0038	CC_HF	CC_F1	F	16.31	74	4.06885777628033	5.03400158086753	8.89060453224253	3.27451141393644	3.43891698067866	6.71279561732666	6.28793288768257	4.37051770388818	10.5966799045739
HF0039	CC_HF	CC_F1	F	17.03	68	3.95465015565683	5.10155785016031	8.86619263680671	3.38849893020494	3.18423067631728	6.56340993691541	6.58093078523091	4.25649503699934	10.7635101151994
HF0040	CC_HF	CC_F1	F	15.35	68	3.96134892575936	4.90675276510371	8.67701283463184	3.32149815595312	3.27675525482145	6.59682688873977	6.41579691075084	4.60632445665739	10.9793499352193
HF0049	CC_HF	CC_F1	M	21	66	4.34728687314192	4.73275694372123	8.90730259396661	3.40022793353622	3.70702711077219	7.10543102140891	6.40222617532371	4.585	10.9663998194485
HF0050	CC_HF	CC_F1	M	21.41	66	4.06396011307046	5.29211211956651	9.13346907815834	3.49544703864899	3.45951586208244	6.95276563678081	6.53047854295533	4.40541428244836	10.8991708400226
HF0051	CC_HF	CC_F1	F	16.14	66	3.97373385378873	4.87994255052593	8.67092599204932	3.35653467135378	3.23404545422602	6.58232671629113	5.98581865746031	4.23789157482822	10.2148445901051
HF0052	CC_HF	CC_F1	M	20.45	67	4.32581955921314	5.13021302165421	9.24111660658795	3.59035861718575	3.6623114285926	7.25116887129241	6.2771111986327	4.38283298792003	10.6481712044839
HF0053	CC_HF	CC_F1	F	15	67	3.9003454662706	5.04249070364154	8.75899460075049	3.2959520627582	3.37890514812121	6.67353729292045	6.19440675125552	4.29930517642095	10.451002344273
HF0054	CC_HF	CC_F1	M	18.32	69	4.4222694825443	5.07551482916992	9.29455250601264	3.48474174078941	3.59768675679248	7.08185886614524	6.10105318777013	4.78361787771557	10.8582388074678
HF0057	CC_HF	CC_F1	F	15.14	69	3.90284703768287	5.2034761589938	8.83596356788038	3.38651000293813	3.39355639410928	6.77401468849898	6.34784609139194	4.47958982497282	10.7460260096465
HF0060	CC_HF	CC_F1	M	21.58	70	4.22177036910787	5.20702066006594	9.1961303682803	3.59257567769978	3.4922915113146	7.08246426041106	6.32261219750191	4.63812731606195	10.9286344069147
HF0063	CC_HF	CC_F1	M	19.17	69	4.32546276097743	5.08647543308499	9.23469483348031	3.37545922801624	3.35671714626061	6.72919943232477	6.29474781067518	4.36224139634661	10.635969631397
HF0064	CC_HF	CC_F1	F	16.27	69	4.20116204223615	5.25830125148989	9.27785745380782	3.38053620007241	3.39590194204721	6.77419552419326	6.45235228424487	4.37009725292241	10.8039506663072
HF0067	CC_HF	CC_F1	M	21.92	73	4.18571054819917	5.39476362546448	9.2847310564812	3.47382714020142	3.68698047187668	7.16072971141908	6.5334791650391	4.79244457453605	11.3089002559931
HF0069	CC_HF	CC_F1	M	21.5	71	4.2613889975688	5.40228702187999	9.43022782711957	3.48667463351544	3.4557958562392	6.9368022171603	6.4158923775263	4.77041140783476	11.17251314611
HG0046	CC_HG	CC_F1	F	14.84	73	4.67131102706706	4.92991843361914	9.43723769084126	3.54520803338817	3.433747952311	6.97449102085593	6.37470979731627	4.52421540159175	10.8650057524145
HG0047	CC_HG	CC_F1	F	14.42	73	4.32206389090806	5.07126414271988	9.19042156901492	3.33309540817541	3.42964283854748	6.76098180740046	6.5360098684136	4.29602723455054	10.7651602403308
HG0048	CC_HG	CC_F1	F	15.09	73	4.29409485220246	5.30190253939176	9.39299426282054	3.53673224884214	3.66063860548949	7.19673537098593	6.73092861349755	4.22051240964886	10.8800471046774
HG0049	CC_HG	CC_F1	F	15.86	73	4.51796116759959	4.95319988820237	9.29847971444795	3.35963539688461	3.49614788016754	6.85017153069907	6.7713015735529	4.20975949431794	10.9230284262195
HG0050	CC_HG	CC_F1	F	16.02	73	4.33342696709319	5.0697793999649	9.21522513105495	3.34703226754688	3.52893043286489	6.87382535419689	6.67803301878629	4.46973433214996	11.0943927278603
HG0053	CC_HG	CC_F1	F	16.12	74	4.64846925878658	4.9451644665894	9.41810347099295	3.5212852767136	3.4183731510764	6.93750855855328	6.61073936863344	4.49501390431665	11.068469858115
HG0054	CC_HG	CC_F1	F	15.05	74	4.33722195530691	4.76141931177566	8.88647337792292	3.45508682958909	3.41676016132242	6.87008187724135	6.52268924600889	4.10814130720938	10.5752139458263
HG0055	CC_HG	CC_F1	F	13.67	74	4.50911986219706	4.92115020816646	9.23325781526057	3.27001911309399	3.46305500966993	6.73047360889262	6.62101578309552	4.22979018392166	10.8074083387277
HG0056	CC_HG	CC_F1	F	15.31	74	4.28984529315217	5.24563909117843	9.3248646119208	3.41371132347186	3.46712056323399	6.87801206745088	6.53413536743769	4.34916371271535	10.8403989778974
HG0063	CC_HG	CC_F1	F	16.03	71	4.25289362732611	5.26630925013305	9.28806004864785	3.55986305916393	3.41281408810969	6.96112957787743	6.88548836321724	4.13681640878587	10.9503584416219
HG0068	CC_HG	CC_F1	M	19.35	67	4.4741530289852	5.29854424803331	9.56145248645593	3.62617567142024	3.52962462593404	7.14977272366052	6.7350222716781	4.34958618721368	11.0303320439595
HG0076	CC_HG	CC_F1	M	13.67	66	4.25382997515547	4.86699284769876	8.93597570792591	3.2389658843526	3.34355349889904	6.5775793419768	6.53197902629823	4.11648211462166	10.5827985429186
HG0078	CC_HG	CC_F1	M	15.57	77	4.40155479543848	4.94182346462378	9.18524474001324	3.51344916001356	3.33088952083374	6.8258076445209	6.34369568942269	4.36224139634661	10.650644346705
HG0079	CC_HG	CC_F1	M	17.76	77	4.23059935286761	5.32307389815496	9.32829045156337	3.5212852767136	3.51710818713329	7.03055829931023	6.70960132943829	4.38017693706544	11.0141613389309
HG0103	CC_HG	CC_F1	M	17.78	80	4.39692504204413	5.17522377365309	9.38717956529049	3.52875686325935	3.60262057397112	7.12952663225266	6.8258076445209	4.32657196866064	11.0903618065418
HG0109	CC_HG	CC_F1	M	16.68	73	4.35253055904029	5.03354227766146	9.16626048572092	3.42821382063605	3.5212852767136	6.94465621899313	6.71516753327867	4.3226062739972	10.9785131051523
HG0110	CC_HG	CC_F1	M	16.39	73	4.41174225713185	5.10345150250305	9.32564361653635	3.52041545843669	3.50751692797056	7.024980427019	6.61240689915556	4.43271925571652	10.9889410317828
HG0111	CC_HG	CC_F1	M	18.57	73	4.33398215611782	5.17027636248816	9.31464329838509	3.5106587700886	3.48192834504101	6.986862672187	6.5103763332084	4.674433120711	11.172896893823
HG0139	CC_HG	CC_F1	M	21.33	71	4.50716450883625	5.27528747923272	9.55845640309879	3.53984816058542	3.52458862847851	7.05872863906809	6.80351747260195	4.45436022342154	11.2036634633498
HG0140	CC_HG	CC_F1	M	20.01	71	4.68362458563928	5.12380751151372	9.60627679025927	3.49579747697146	3.6119593020963	7.10198211769081	6.70741008139505	4.7459535395956	11.409624226941
HH0215	CC_HH	CC_Parental	F	13.37	76	3.70786279384785	4.829927843226	8.31723659562565	2.91846278030062	3.25894921715574	6.17201952362434	5.77181730480098	4.23948110032348	9.89572003443913
HH0216	CC_HH	CC_Parental	F	12.44	76	3.63630774446292	4.62251071554198	8.01999082846237	3.00164538211961	3.05764615349782	6.05601147621105	5.96983458732317	4.169997002397	10.0448170715051
HH0217	CC_HH	CC_Parental	M	14.83	73	3.71027729020805	4.6020479273037	8.07636771111501	2.91888249163957	3.18192158922875	6.0998483587709	6.02467841465418	4.18729327847955	10.1287968189711
HH0218	CC_HH	CC_Parental	M	14.09	73	3.54719385047382	4.5545019072248	7.89370890347342	3.01508291759945	3.14357678449247	6.15303583607312	6.00838996737063	4.28446321025166	10.1681475697395
HH0219	CC_HH	CC_Parental	F	11.65	73	3.75877850928516	4.5618954620143	8.07980459819765	2.88171389974786	3.22095094653737	6.0998483587709	6.09623244307499	4.05532057918976	10.0552386843874
HH0220	CC_HH	CC_Parental	F	12.41	73	3.79948688724566	4.17872502518637	7.76431942779324	2.77053243980286	3.09646169038146	5.86424973888391	5.98489765994374	3.59853789753561	9.516074558346
HH0221	CC_HH	CC_Parental	F	11.76	73	3.89154964563872	4.57724076549323	8.18445006826584	3.0136605648281	3.1169656719316	6.12979812065618	6.26304438751635	3.87853064961462	10.0788454199874
HH0222	CC_HH	CC_Parental	M	15.85	73	3.84858324157414	4.76566977093776	8.39754083730033	2.92935573121463	3.43232064352968	6.35960690609097	6.29036763631507	4.04276514281995	10.2056663182763
HH0223	CC_HH	CC_Parental	M	16.06	73	3.80369073473136	4.92928355851448	8.49083632905339	3.17903287180237	3.10751910694046	6.28608184801948	6.28013534885993	4.16029145613621	10.3366205792803
HH0224	CC_HH	CC_Parental	M	15.95	73	4.2366365143568	4.28022774388418	8.33575388325233	3.07542273516991	3.30374787173598	6.3791280752153	5.98837624068495	4.17469459960846	10.0941480571666
HH0225	CC_HH	CC_Parental	M	15.79	73	3.94793852616564	4.83598599582109	8.53978019112901	3.21257295637002	3.29613789153306	6.50755330366183	6.13319451835664	4.44182957800049	10.4759975658645
HH0226	CC_HH	CC_Parental	F	11.69	73	3.87655590651373	4.46183497849598	8.10382137977278	2.87831113676058	3.15038886488637	6.0278292112501	6.02264476787399	4.025608649633	9.95114691882297
HH0227	CC_HH	CC_Parental	M	16.48	72	3.93871460970868	4.91126530222752	8.64279945502775	3.1375308763421	3.22551158732999	6.36162911525028	6.32106201519966	3.98354741405195	10.2279677844624
HH0228	CC_HH	CC_Parental	M	15.24	70	3.5925948617728	4.8769792235511	8.24707633300338	2.83240622086593	3.44229937687006	6.26900709841678	6.09412216812233	4.33802374359569	10.3406491575723
HH0229	CC_HH	CC_Parental	M	15.09	70	3.68530716182552	4.76454369403298	8.25156191280312	3.01914309034865	3.19287488010414	6.21099629689151	6.06894348301251	4.12658757328619	10.1068219535124
HH0230	CC_HH	CC_Parental	F	13.8	70	3.82183008586637	4.95836107745976	8.54920856467496	3.08437189716156	2.95122855773659	6.02467841465418	6.31912375254671	4.02012748554073	10.2392797598269
HH0236	CC_HH	CC_Parental	M	15.62	72	3.96969069684026	4.81368691585131	8.55849511293892	3.25970090652501	3.25048073367617	6.50934136453144	6.26275099297425	3.89570596939759	10.078116143407
HH0256	CC_HH	CC_Parental	F	15.53	71	3.87897213993245	4.96266210903558	8.59956774945815	3.03694336463491	3.3908479765392	6.42752868527244	6.16298223265328	4.1514485423765	10.2186214823723
