# Supplementary material for: Developmental constraint through negative pleiotropy in the zygomatic arch
Source: EvoDevo. 2018 Jan 27;9:3. doi: 10.1186/s13227-018-0092-3 (PMC5787316; doi:10.1186/s13227-018-0092-3)
Supplement: Supplementary file 4 — Additional file 4. A.csv phenotype file with linear distance measures and covariates for the primary DO sample discussed in this analysis. [file 13227_2018_92_MOESM4_ESM.csv]

	DOSource	Sex	DOGen	AgeSac	MassSac	Avg_3_24	Avg_24_32	Avg_3_32	M36_M37	M37_M38	M36_M38	M21_M26	M26_M27	M21_M27
DP.DO1.002.f	F:DO	F	DO10	84	26.2	4.3028549535116	5.34423396731035	9.47298375560124	3.75153635194969	3.91452742997159	7.64667901771743	7.1022408435648	4.84708933278519	11.8782595526449
DP.DO1.003.f	F:DO	F	DO10	84	23.9	4.53551713460834	5.82089013094181	10.0976582628854	3.87394824436259	3.85762880536736	7.72247855289997	8.04550961717156	4.39399874829295	12.3343098712494
DP.DO1.004.f	F:DO	F	DO10	84	24.1	4.70513301169291	5.47768096309712	9.9631306391053	3.8071248994484	3.79003298138684	7.59217689467257	7.36190702196109	4.37723942685341	11.6647181706203
DP.DO1.005.f	F:DO	F	DO10	84	23.4	3.95253183934263	6.49176357734838	10.2282602622025	3.78	3.91077038446391	7.69020968504761	6.51498465078775	4.88735869360946	11.3293005079749
DP.DO1.007.f	F:DO	F	DO10	84	19.3	4.04977878728572	5.11857699382019	8.97784901110675	3.58216066083028	3.76538842617863	7.34508168776904	6.65285465044893	4.09215713285793	10.6713272370404
DP.DO1.008.f	F:DO	F	DO10	84	24.1	4.62927024460626	5.3966367501235	9.80716713491696	3.60567954760264	3.86603479032458	7.47083997954714	7.46829799887498	4.45559760301578	11.8269448717748
DP.DO1.009.f	F:DO	F	DO10	84	23.6	4.48133316964617	5.75389791504883	9.94638691409253	3.70041213920828	3.83932611274427	7.53931197126104	7.6291972054732	3.80728577860922	11.3784456319833
DP.DO1.010.f	F:DO	F	DO10	84	23.3	4.76255129164117	5.3168214297301	9.87857771139139	3.51763059459063	3.83118127997097	7.34341371570471	7.0172163284311	3.7731883069892	10.7285705012364
DP.DO1.011.f	F:DO	F	DO10	84	30.2	4.40431944940698	5.56482119112172	9.76946165062564	3.69179495638639	3.86508408705425	7.54321052337796	7.496620905448	4.4594450327367	11.9123979533929
DP.DO1.012.m	F:DO	M	DO10	84	23.8	4.59323979326174	5.00759390453135	9.4689198377059	3.76278487293653	3.91687375339058	7.66571914434647	7.5341107637199	3.88767925631732	11.3762922342915
DP.DO1.013.m	F:DO	M	DO10	84	31.6	4.44871903556607	5.35667579630956	9.63235133309531	3.65712318633103	3.76473770666696	7.41719286522873	6.72173154774869	4.02210765644084	10.7002161193127
DP.DO1.014.m	F:DO	M	DO10	84	24	4.40607904196738	5.47036778772754	9.69684151024703	3.49964998249825	3.76262209104236	7.26121374151732	6.92787846313718	4.10888671053364	10.9675726576121
DP.DO1.015.m	F:DO	M	DO10	84	29.3	4.40378779050445	5.92651359446544	10.0686173756247	3.7679901804543	3.78226783821559	7.54816202793766	7.47936160377341	4.14849671567907	11.5770667701279
DP.DO1.016.m	F:DO	M	DO10	84	25.3	4.59421064018231	5.24638200359896	9.63298555681344	3.71824555402141	3.78744636925726	7.50388899171623	7.13124463189982	3.89444797115073	10.9797962185097
DP.DO1.017.f	F:DO	F	DO10	84	29.3	4.74450305121317	5.63421123117181	10.1849843417366	3.84904533618403	4.15690389593024	8.00360543755125	7.53313513751081	3.44301103686875	10.9454351215472
DP.DO1.019.m	F:DO	M	DO10	84	25	4.86619501223623	4.83605602866785	9.48180202269207	3.74172754219224	3.57017156450499	7.30704112483295	6.7086883964006	4.17498802393492	10.8640473581442
DP.DO1.020.m	F:DO	M	DO10	84	37	4.85065977564344	5.38200216762903	10.0138919093767	3.83230022310361	4.04352259793364	7.87476666320978	6.79189406572276	4.4533975793769	11.1967729726024
DP.DO1.021.m	F:DO	M	DO10	84	26.6	4.43154013317059	5.16703019774143	9.37890238942177	3.86112030374605	3.88058307474534	7.74085751063795	7.44727299083363	4.21702798188487	11.5964671344337
DP.DO1.022.m	F:DO	M	DO10	84	29.3	4.95070676465846	5.42901570403365	10.1455263332404	3.80535477978072	4.01723163384936	7.81378429443762	6.62314313600424	4.43009311414557	10.9945691138853
DP.DO1.023.m	F:DO	M	DO10	84	26.7	4.55490309646007	5.38754075817164	9.67884800543513	4.05939650687144	3.60771742241545	7.66691756835823	6.17053077133564	4.59887214434148	10.7359897075211
DP.DO1.024.m	F:DO	M	DO10	84	21	3.74292740509879	5.92226302402335	9.41520631446768	3.82846248512376	3.60788719335846	7.42882729641765	6.68509162240878	4.025608649633	10.6783273502923
DP.DO1.025.m	F:DO	M	DO10	84	22.3	3.6840073566041	6.11749097016338	9.57300992347223	3.78226783821559	3.70355572389562	7.47403672723114	6.9815130881493	4.20204117066932	11.1269728587788
DP.DO1.026.m	F:DO	M	DO10	84	25.2	4.50905653069676	5.25845395727773	9.58909483544883	3.93823881957405	3.9661347682599	7.90147770989706	6.91486984693132	4.6047285479168	11.4747701502034
DP.DO1.027.m	F:DO	M	DO10	84	29.9	4.95833051129881	5.10079133544332	9.85253527410423	3.99383587544606	3.96814188254402	7.95393770405577	7.40983974185677	4.65552628603899	12.0287010936343
DP.DO1.028.m	F:DO	M	DO10	84	23.5	4.22950193137324	5.22051189846437	9.25885298377838	3.64957874281403	3.76717732526623	7.41421944644209	7.09620144866252	4.37177881416707	11.4079062496148
DP.DO1.029.m	F:DO	M	DO10	84	19.7	4.63462997253666	4.86318081952479	9.37529748888245	3.48122464084121	3.7009086722047	7.18174073606114	6.84507304562924	4.14539503545802	10.9137722626047
DP.DO1.030.m	F:DO	M	DO10	84	32.7	4.68056109165763	5.66886523573802	10.1272497656557	3.97631424814488	3.82734242000895	7.80280238119613	7.82529871634304	4.36111797593232	12.0943106459194
DP.DO1.031.m	F:DO	M	DO10	84	29	4.05558663328227	6.2686156343276	10.1519471735719	3.56982842724969	3.78679944016052	7.35574775260816	7.64956207896897	3.90669617451882	11.4984988150628
DP.DO1.032.m	F:DO	M	DO10	84	26.5	4.9456002860524	4.63686981019586	9.4746449725515	3.50104984254723	3.59989930414727	7.0974097387709	6.88442081804998	4.39023347898492	11.233636988972
DP.DO1.033.m	F:DO	M	DO10	84	26.6	4.53573838892486	5.58496684228666	9.95221398053616	3.82093574926352	3.83868792688335	7.65668498764315	7.16680019255455	4.00317998596116	11.1052633917436
DP.DO1.034.m	F:DO	M	DO10	84	22.5	4.46957712134357	5.58449385000222	9.78295410718226	3.78841655576575	3.62752670562189	7.41488030921606	6.3420540836546	4.74879195164412	11.0464236293925
DP.DO1.035.m	F:DO	M	DO10	84	25.2	4.27800031900916	4.91560638526992	8.93241050935451	3.85445197142214	3.17305452206545	7.02611379070963	6.5736671652891	4.65355240649549	11.1654937194913
DP.DO1.036.m	F:DO	M	DO10	84	28.2	4.59147432738206	5.0948657264312	9.43134738158447	3.87141769898315	3.73714128713379	7.59314493474213	6.81350313715346	3.9706107842497	10.7361038091106
DP.DO1.037.m	F:DO	M	DO10	84	26	4.48535171688432	5.1922466413211	9.41425676672685	3.48965972553199	3.64336383030847	7.12944072140305	7.0014873419867	4.28289037917152	11.241540152488
DP.DO1.038.f	F:DO	F	DO10	84	23.3	4.87192178457124	5.07680737143454	9.76959743242534	3.85238562451892	3.77042769457259	7.61601930144613	6.77826305184448	4.49555891964503	11.2519420545966
DP.DO1.039.f	F:DO	F	DO10	84	20.7	4.15187757646041	5.78638796555354	9.73537493450789	3.62786438555798	3.79164871790623	7.41339328512929	6.78458547001952	3.9565483694756	10.6952921886221
DP.DO1.040.f	F:DO	F	DO10	84	21.9	4.16387725411717	5.60539402552677	9.58460301344079	3.49684858122281	3.90763675384496	7.39892052937454	7.02218982939083	4.38562709313047	11.3445901204054
DP.DO1.041.f	F:DO	F	DO10	84	25.7	4.7462759398892	5.45303680851145	9.97987423666676	3.94445496868706	3.80197317192007	7.7444964329516	7.07147261891043	4.86248136243215	11.9014410892127
DP.DO1.042.f	F:DO	F	DO10	84	24.7	4.74737492250931	4.84648214257081	9.38968457857511	3.76831527343454	3.56037919328826	7.32462285718521	6.98510916163806	4.04003712854226	10.9639979022253
DP.DO1.043.f	F:DO	F	DO10	84	33.3	4.52328865751465	5.76959073715754	10.1021894027055	3.7880931878717	4.03670038521563	7.81731091872391	7.27579205310322	4.35029022020371	11.6038064875281
DP.DO1.044.f	F:DO	F	DO10	84	23.5	4.33650418975587	5.41364493971639	9.53001439337895	3.64084124894234	3.71560896758526	7.34808308336263	6.58158225657022	4.62344568476802	11.165548575865
DP.DO1.045.f	F:DO	F	DO10	84	28.8	4.585401642643	5.08306328239133	9.48203114963373	3.89633481620869	4.07009520773163	7.95955714848508	8.14274830754334	3.56416189306827	11.5888588739358
DP.DO1.046.f	F:DO	F	DO10	84	20.8	4.63311720382921	4.92238098002329	9.41029124430236	3.38270971264163	3.6990877253723	7.07753311542942	7.2515067399817	3.96397212401904	11.1254314523078
DP.DO1.047.f	F:DO	F	DO10	84	20.8	4.80180876461501	5.24308462661497	9.76692131716784	3.68448775272764	3.46305500966993	7.14154395071542	7.52166205037158	3.87015180580814	11.2829816538006
DP.DO1.048.f	F:DO	F	DO10	84	21.6	4.36654338815139	5.29081302440269	9.44555589301195	3.7880931878717	3.61348515978688	7.39991385084989	7.21067957962355	3.82782248804722	10.9728767877891
DP.DO1.049.m	F:DO	M	DO10	91	47.3	4.74818215804993	5.39285983689185	10.006680714899	3.89130119625813	3.92967555912699	7.81644900194455	7.02559072249445	4.45422271558125	11.4447859307197
DP.DO1.050.m	F:DO	M	DO10	91	32.7	4.19390959441034	5.81350920800058	9.77861559204768	3.71626828956145	4.04382554025269	7.7571402591419	6.88619996805205	4.40388464880723	11.2064512670158
DP.DO1.051.m	F:DO	M	DO10	91	28.2	4.43566163924627	5.47820248947711	9.61037943170278	4.04488565969423	3.86492561377318	7.90891585490704	7.55789322496686	3.8425154521485	11.3332464457454
DP.DO1.052.m	F:DO	M	DO10	91	34.4	4.42068605009035	5.24955261951835	9.56001308370872	3.76066815871861	3.96814188254402	7.72866256217724	7.65132341493941	3.787284647343	11.3967330845291
DP.DO1.053.m	F:DO	M	DO10	91	27.6	4.52163117037228	5.3460477204379	9.63300815312653	3.77399986751457	4.31111354524559	8.07969522940067	7.15542451570835	4.35605899868218	11.4805335241878
DP.DO1.054.m	F:DO	M	DO10	91	39.7	4.21421236048402	6.00559657979566	9.93550553407916	4.07400601374127	4.10262111338593	8.17630264850807	7.35141653016614	5.05007673209031	12.2908319490586
DP.DO1.055.m	F:DO	M	DO10	91	28.2	4.14822335969952	5.83314585632134	9.7398620610262	3.61856670520249	3.89900628365741	7.5155522085872	7.05838154253509	3.46446965638321	10.5011666018591
DP.DO1.056.m	F:DO	M	DO10	91	30.2	4.4178559729476	5.35150240427691	9.57671747468195	3.89900628365741	3.93138970340006	7.82772476521754	6.90778003413542	4.36041569119276	11.2162850356078
DP.DO1.057.m	F:DO	M	DO10	91	27	4.09021981689174	5.70374989300376	9.54736042619748	3.75169961484125	3.85651721116346	7.60289911809962	7.65564497609444	3.81371538004608	11.4169227465197
DP.DO1.058.m	F:DO	M	DO10	91	22	4.1554830303137	4.92076570621431	8.80733785187727	3.2739502134272	3.51257740128243	6.7825990593577	6.90964181416085	4.24078117803784	11.0726746994572
DP.DO1.059.m	F:DO	M	DO10	91	32.7	4.28411231359218	6.09145059420779	10.0720548688207	4.13296503735514	3.71676270428985	7.83663990495927	7.46887207013215	4.20145808023833	11.6110356988513
DP.DO1.060.m	F:DO	M	DO10	91	26.2	4.75844609837798	5.26257532216481	9.81192256846257	4.19036394600756	3.94305718954214	8.12889598900122	6.94350955929348	4.8072471332354	11.7386264102748
DP.DO1.061.m	F:DO	M	DO10	91	30.4	4.28739142712437	5.5529796645091	9.50561993521066	3.70173607919312	3.79100250593428	7.48329138815268	7.420165092503	4.5312498275862	11.9174357560677
DP.DO1.062.f	F:DO	F	DO10	91	34.2	4.7146784340673	5.19636281710513	9.76794575489599	3.76457500921419	3.62144308252939	7.38400467226288	7.01014265190089	4.1196055636432	11.0512465360248
DP.DO1.063.f	F:DO	F	DO10	91	19.5	4.71113329255755	5.04558708743354	9.64382139541739	3.500699930014	3.5436527764441	7.04004794017768	6.26783455429385	4.65868275374059	10.8665277342857
DP.DO1.064.f	F:DO	F	DO10	91	29.3	4.75629862422518	5.28892724469874	9.88067174822721	3.43321278105509	4.22993498768007	7.66284216201795	7.60161002682984	4.00119044785424	11.5241984536887
DP.DO1.065.f	F:DO	F	DO10	91	19.9	4.56513575117861	5.06967697434783	9.42449303150749	3.588140186782	3.5280624994464	7.11550946875907	7.48198168936546	3.48403860483778	10.8966978943164
DP.DO1.066.f	F:DO	F	DO10	91	24.3	3.9208574532788	5.61315241271713	9.38917804511478	3.79633046506755	3.83485658141214	7.63032109416111	7.0762348745643	4.43451519334414	11.4661730756168
DP.DO1.067.f	F:DO	F	DO10	91	20.7	4.98631602384994	4.85274757263042	9.69006599620753	3.21505054392617	3.7058703431178	6.91593269198016	6.96165748942018	4.51608514091575	11.371176280403
DP.DO1.068.f	F:DO	F	DO10	91	27	4.97976200188445	4.77776625331736	9.59136584415635	3.83549540476846	3.74320050224403	7.57772228311384	7.12101643025769	4.20378995669384	11.2785293810851
DP.DO1.069.f	F:DO	F	DO10	91	24.1	4.46242868177981	5.09661950607842	9.23940111373934	3.81997382189983	3.76912788321118	7.5885456445883	6.93485940737085	4.30058716921306	11.1665359445085
DP.DO1.070.f	F:DO	F	DO10	91	25	4.04822691955466	5.67838071058982	9.51527172396047	3.83453712982415	3.55865845509231	7.39229497517517	6.68362551314778	4.32657196866064	10.921177821096
DP.DO1.071.f	F:DO	F	DO10	91	22.5	4.2600341894613	5.20028731715229	9.3136660273219	3.43178524969148	3.72153866028555	7.1473736435141	6.97844180315348	3.9257769931569	10.8254156964063
DP.DO1.072.f	F:DO	F	DO10	91	23.3	4.88422933038062	5.3060524626528	10.0256210770912	3.83820921785147	3.93403736637059	7.77126115891108	7.4702660595189	4.10112789364097	11.4937037111629
DP.DO1.073.f	F:DO	F	DO10	91	24.2	4.89110844568263	5.37954391679468	10.0040184183742	3.88626105659411	3.66381631635649	7.54467196105967	6.81970307271512	3.71428997252503	10.5150392295987
DP.DO1.074.f	F:DO	F	DO10	91	33.4	3.93264666681527	6.41419475696915	10.1422745609668	3.78210589486862	3.85842260515875	7.63128429558223	7.41562370943942	3.96443564710035	11.2839587468229
DP.DO1.075.f	F:DO	F	DO10	91	25.3	4.72960044280504	5.48191851508523	10.0118311214458	4.21993187148798	3.79891102817636	8.00865469351751	7.0213175401772	4.22993498768007	11.2324374024519
DP.DO1.076.f	F:DO	F	DO10	91	NA	4.3154713342916	6.00809531532916	10.1204112551306	3.74957664276915	3.92655701601288	7.67490227950819	6.84596779133528	3.80664222117078	10.6198328612083
DP.DO1.077.f	F:DO	F	DO10	91	23.7	4.31446888066041	5.2436722019799	9.36276510474952	3.16261363432209	3.97739236183709	7.12651913629648	7.31968749332921	3.59018801736065	10.8466688434745
DP.DO1.078.f	F:DO	F	DO10	91	21.4	4.46762455960045	5.08590790711609	9.34013810948934	3.3419043971963	3.52302426900526	6.86365973806977	6.60323027010266	4.83025361652988	11.376023030919
DP.DO1.079.f	F:DO	F	DO10	91	26.3	4.02374975641464	5.3922457666866	9.19458036545385	3.62076649343754	3.4653535173197	7.08531756521894	7.15345545872762	3.86603479032458	10.8873068295148
DP.DO1.080.f	F:DO	F	DO10	91	20.9	5.09561098641346	4.86132324807131	9.82822349012978	3.42213383724249	3.54399844808092	6.96359282267423	6.86357049938296	4.27587710300471	11.0932332978262
DP.DO1.081.f	F:DO	F	DO10	91	28.1	4.92009327241363	5.03180334712425	9.74216910001056	3.69096532088829	3.88294990954043	7.57012054065191	7.37121936995502	4.43492953720801	11.7438952226252
DP.DO1.082.f	F:DO	F	DO10	91	25.3	4.10888864801455	5.77023707134122	9.67979609329712	3.58318643109733	3.98293233685937	7.56364495464984	6.56219665965597	4.58633568330972	11.0886496021833
DP.DO1.083.f	F:DO	F	DO10	91	23.7	4.51415362657276	5.31046247337921	9.69240568381519	3.65142437960859	4.09769142322845	7.74655245899749	6.95320609503271	4.04927462639915	10.947001872659
DP.DO1.084.m	F:DO	M	DO10	91	29	4.89982530171244	5.26279730675117	9.96043671843045	3.9402601436961	3.79891102817637	7.73816677256312	7.44554564823828	4.6337673657619	11.9942298627298
DP.DO1.085.m	F:DO	M	DO10	91	24.6	4.28517188727158	5.32337879875993	9.41660876695081	3.44834380536512	4.02576079766297	7.4674778205228	6.28968600170152	4.41319328831177	10.6722455462756
DP.DO1.086.m	F:DO	M	DO10	91	24.3	4.1357545996588	5.78573927168568	9.62320164772301	3.5819896705602	3.84060216632757	7.41958725267114	6.64502445443205	4.79244457453605	11.3838273440878
DP.DO1.087.m	F:DO	M	DO10	91	31.6	4.73421032669138	5.17601394169017	9.70961765379899	3.74450931364845	3.87505483832165	7.60765075433935	7.05976982627621	4.04700506547743	11.0532416059724
DP.DO1.088.m	F:DO	M	DO10	91	26.6	4.0560145165327	5.28867177853659	9.20310401740194	3.92062495018333	3.73533800344761	7.63978730070412	6.76550995860622	4.92630439579204	11.648534242556
DP.DO1.089.m	F:DO	M	DO10	91	22.7	4.23795624793178	5.347105306126	9.34451498512551	3.65528042699873	3.71808082214467	7.3614910174502	5.91914056261549	4.81501298025249	10.7084557710251
DP.DO1.090.m	F:DO	M	DO10	91	29.3	4.55988240372946	5.48748106115473	9.82408902868463	3.68913946605438	4.14539503545802	7.83452934131975	6.82867849587312	5.1086813367052	11.8734630584341
DP.DO1.091.m	F:DO	M	DO10	91	30.8	4.38269136196067	5.62429301380371	9.78197382746554	3.80985892127255	3.73845221983644	7.53988063565996	7.15542451570835	4.68333481613262	11.8116055216893
DP.DO1.092.m	F:DO	M	DO10	98	25.3	4.60750764026579	5.11178038895274	9.50191528245029	3.80390588737419	4.11097312080729	7.91340634619505	7.30561599045556	3.64840376055063	10.9326129081752
DP.DO1.093.m	F:DO	M	DO10	98	29.1	4.62092425666479	5.53559050617739	9.91535030259709	3.67766569986996	3.8673020311323	7.5445907775041	7.33840752479719	3.60924507341909	10.8909629969071
DP.DO1.094.m	F:DO	M	DO10	98	23.9	4.57124428914477	5.37335467370653	9.75557440400288	3.620597326409	4.07280308878296	7.6874215443151	6.75599733570107	4.10650094362585	10.8005485971778
DP.DO1.095.m	F:DO	M	DO10	98	19.5	4.34097184966125	5.18759868878289	9.28896298935629	3.60092002132788	3.55521448016853	7.15533891580266	6.66085955414164	4.23644603411869	10.8446357707394
DP.DO1.096.m	F:DO	M	DO10	98	36.7	5.34036877996415	5.25127734569943	10.4026472317243	3.64218684309303	4.18860955449419	7.82600313058971	7.16380834472838	4.64578034349451	11.7792030715155
DP.DO1.097.f	F:DO	F	DO10	98	19.2	4.12075430563628	5.56483044530703	9.51244735900904	3.71016509066645	3.69627177031127	7.40264479763821	7.03743738870905	4.0037919526369	10.9556709059738
DP.DO1.098.f	F:DO	F	DO10	98	23.1	4.01143568095119	5.89632577587935	9.66936679411096	3.75202611931207	3.73517402539694	7.47993482591927	7.73056433903761	3.65712318633103	11.2990386759228
DP.DO1.099.f	F:DO	F	DO10	98	24.9	4.69827114644867	5.32564659535242	9.85538421168769	3.74712556501647	3.60924507341909	7.33414957578587	7.85529757552189	4.07460734304546	11.8536376273277
DP.DO1.100.f	F:DO	F	DO10	98	22.9	4.3703748053403	5.57836215994291	9.70605412449512	3.33033782070228	3.66298034392761	6.98677500711165	7.81566535875225	3.78922485476911	11.5407690385
DP.DO1.101.f	F:DO	F	DO10	98	30.4	4.52933763055024	5.50205335777985	9.86048448914681	3.51588893453704	4.04064351310531	7.5550562539269	7.32913705698017	3.85492866341259	11.151386685072
DP.DO1.102.f	F:DO	F	DO10	98	23.6	3.99953271707836	5.58075311588746	9.39970699326503	3.61585743634895	3.76864033837139	7.38134980880869	7.13184583400399	4.26612529117465	11.3524160424114
DP.DO1.103.f	F:DO	F	DO10	98	21.2	3.45086409934526	5.17569636532026	8.43417547255577	3.63477991080615	3.62008977789225	7.24584536130878	6.89686522994324	3.83868792688335	10.7081125787881
DP.DO1.104.f	F:DO	F	DO10	98	22.3	4.42275644095615	5.09408499095626	9.29598001812742	3.58643276808586	3.6109417054281	7.18856035656654	7.15379794235202	3.83597445246967	10.9456029984647
DP.DO1.105.f	F:DO	F	DO10	98	22.4	4.95050730093774	4.96335144750132	9.74899269531685	3.40976172188029	3.38777581902935	6.79450881226892	6.3377066041274	4.4407262919482	10.7323378161517
DP.DO1.106.f	F:DO	F	DO10	98	22	4.00699249888013	5.60543112305809	9.36302834537046	3.30726851041762	3.74123642663759	7.04717851341939	6.95664071229785	4.24251399526272	11.0930124402707
DP.DO1.107.f	F:DO	F	DO10	98	22.2	4.64137677116547	5.46831386493878	9.85928502687377	3.72400657894156	3.74826960076246	7.47198768735602	7.30494524277903	3.92265535065216	11.1613238462111
DP.DO1.108.m	F:DO	M	DO10	98	28.8	3.93471593371018	5.27239862452093	8.98537583662768	3.75545270240487	3.86016839010943	7.59822512169783	6.90032789075997	4.30727582121229	11.144628751107
DP.DO1.109.m	F:DO	M	DO10	98	31.2	4.32540932101338	5.70165029326127	9.75222295789671	3.7803240601832	3.97169044614507	7.75176915290955	8.06406380183093	4.09215713285793	12.0902078145911
DP.DO1.111.m	F:DO	M	DO10	98	27.1	4.55253763719117	5.21751152107092	9.5203203644186	3.86175478247908	3.83102140427328	7.6924394700251	7.07666764798235	3.84586141195961	10.867429548886
DP.DO1.112.m	F:DO	M	DO10	98	30.9	5.00743832525331	5.57183830971364	10.3375515022929	3.84984090580377	3.92967555912699	7.77512218553509	7.42214591610809	4.41652295363672	11.763801468913
DP.DO1.113.m	F:DO	M	DO10	98	35.2	4.67821429037586	5.49723874614788	9.86449495828453	3.71610347003417	3.69428274499936	7.40793830967834	6.78494657311316	4.3038616381106	11.0147730344297
DP.DO1.114.m	F:DO	M	DO10	98	33.5	4.66347823509424	5.85034476544411	10.2499934536281	4.01036469663296	4.19781193004165	8.2080783378328	7.74860793949468	4.12718124147705	11.7661442282508
DP.DO1.116.m	F:DO	M	DO10	98	28.4	4.05387578176545	5.51242246661288	9.32356413593942	3.62718899424885	3.9427465046589	7.56890679028352	6.75808219837551	4.3404233664471	11.0655365888871
DP.DO1.117.m	F:DO	M	DO10	98	21.5	4.4743777847967	5.48579641414231	9.7056710060363	3.79649180165057	3.94554178789175	7.73444568149522	6.76632470400291	4.13103800515076	10.8658513242175
DP.DO1.118.m	F:DO	M	DO10	98	27.8	4.54767907239597	5.30768161779918	9.60507316933447	3.82093574926352	4.06120671722088	7.88005393382558	7.10586201667328	4.46699283634975	11.5156914686006
DP.DO1.119.m	F:DO	M	DO10	98	25	4.3453852593715	5.59931073028368	9.75908113101992	3.57839698747917	3.95019619765905	7.52776693316152	6.99466046352502	4.34648708729245	11.2707064995944
DP.DO1.120.m	F:DO	M	DO10	98	26.9	4.44256180630749	5.43892876683522	9.61983173372084	3.86175478247907	3.9264010238385	7.78771628913124	7.35616408191117	3.59547284790193	10.9206169697504
DP.DO1.121.m	F:DO	M	DO10	105	26.1	4.80888635671122	5.61743653395953	10.2266704757414	3.59462098141098	4.14169953038605	7.73579181467547	7.35516485199346	4.23846965307055	11.5226570286545
DP.DO1.122.m	F:DO	M	DO10	105	30.3	4.57195660073063	5.6444996051336	9.93496097937992	3.7106603185956	4.14155164159521	7.85014968010165	7.29059325432437	4.49446882289776	11.7177365561784
DP.DO1.123.m	F:DO	M	DO10	105	31.1	4.33528040125873	5.55988022041021	9.67933636539867	3.82269865409242	4.41874133662517	8.24114373130332	6.73829540759382	4.61469392267786	11.3143150477614
DP.DO1.124.m	F:DO	M	DO10	105	32.7	4.52425815225653	5.97094541539123	10.2308923289025	3.86143755614408	3.88436931817767	7.74418007280306	6.79513980724459	4.81603052315909	11.562667296087
DP.DO1.125.m	F:DO	M	DO10	105	29.9	4.72640278974574	5.38880232563857	9.80820986143119	3.97045652286988	4.14554278713898	8.11562382075463	7.23256178680832	4.52421540159175	11.7227012671995
DP.DO1.126.m	F:DO	M	DO10	105	30.9	5.18361454628721	5.45608739961146	10.3704281030656	3.96536253071519	4.1770414170798	8.13770698661484	7.48779173054379	4.20422703954009	11.635276103299
DP.DO1.127.m	F:DO	M	DO10	105	37.8	5.32663724141441	5.21470103044605	10.3795387248744	3.99521588903529	4.13088973466976	8.12573073637073	7.07268513366741	4.37457997983806	11.4370767681257
DP.DO1.128.m	F:DO	M	DO10	105	26.7	4.60051227158093	5.6080712895295	9.94125597538277	4.03867243039096	3.8698352678118	7.90054744938603	7.26972833054991	4.48683073003652	11.7251567153706
DP.DO1.129.m	F:DO	M	DO10	105	26	4.42266686505591	5.72486242665704	9.94992471983903	3.75610503048038	3.96381760428	7.71803569569356	7.45959952008149	3.72088027219366	11.1629151658516
DP.DO1.130.m	F:DO	M	DO10	105	26.3	3.90888925128097	5.59714107106321	9.3118871659046	3.65393965467412	3.37908641499444	7.03125522222028	7.49858153253	3.36072908756418	10.7895979999257
DP.DO1.131.m	F:DO	M	DO10	105	27.8	4.88579164970974	4.60453889951861	9.32796270640604	3.69162904420257	4.00654464595117	7.6946686088486	7.11189320785963	4.08676522447767	11.1787063205006
DP.DO1.132.m	F:DO	M	DO10	105	25.8	3.96643365756243	6.13635395951971	9.86656871285088	3.78647593416359	3.84570214655269	7.63168559362871	6.87649801861383	4.51106417600105	11.3350838108944
DP.DO1.133.m	F:DO	M	DO10	105	22.6	4.44136083997392	4.67037561177963	8.97947009175834	3.77042769457259	3.77740651770497	7.53573652671058	6.1906481890025	4.75858434831201	10.9073163518805
DP.DO1.134.f	F:DO	F	DO10	105	26.7	4.71060173698793	5.28174376405582	9.78010499846547	3.81660516689898	4.10769400028775	7.9224570052478	7.28782031886078	4.83329597686713	12.0455437818307
DP.DO1.135.f	F:DO	F	DO10	105	26.6	4.58102519827403	5.28072171762076	9.70333169937437	3.83421765162073	3.88878194297392	7.7222406074921	7.40983974185677	4.26325286606366	11.581880244589
DP.DO1.136.f	F:DO	F	DO10	105	24.7	4.84284099538793	5.35380984925833	10.013257439515	3.78922485476911	3.99506257773267	7.77078824830532	7.29554830016223	5.05335037376195	12.2869941401467
DP.DO1.138.f	F:DO	F	DO10	105	19.8	4.68851336526683	5.00964435947656	9.50916177948439	3.5476259667558	3.54917948264102	7.08635484575815	7.03151655050317	3.93559398312377	10.8879256518402
DP.DO1.139.f	F:DO	F	DO10	105	25.2	4.43638040060044	5.13238339309723	9.33194128920696	3.54192391222624	3.73140054135173	7.27301347448223	7.45179508574947	4.61681708539552	11.9594544189942
DP.DO1.140.f	F:DO	F	DO10	105	24.4	4.75183332030835	4.8961548818394	9.506507928085	3.86999354004629	3.86666846264326	7.73579181467547	6.99413504301998	4.56089081211116	11.5220722962495
DP.DO1.141.f	F:DO	F	DO10	105	25.7	4.44356348923015	5.24954875937711	9.4554443116796	3.7427095799701	3.91124021251572	7.65300431203328	7.35591428715697	3.78129607409946	11.0862741712444
DP.DO1.142.f	F:DO	F	DO10	105	27.9	4.31994338012385	5.38016793014475	9.50087845342838	3.75104652063927	3.72219693192072	7.47247950816863	6.92619845225359	4.56625941006422	11.4098926375317
DP.DO1.143.f	F:DO	F	DO10	105	28.4	4.85200203767314	5.3882882593479	10.0449999020988	3.68482021271052	4.01921323146707	7.70341969517435	7.73008893868628	4.20903195521251	11.8955212159871
DP.DO1.144.f	F:DO	F	DO10	105	26.5	4.23815026410092	5.74661418017316	9.73794114722534	3.85206762661301	3.96026198628323	7.81166755565033	6.6844502391745	4.35310521352287	11.0010294972789
DP.DO1.145.f	F:DO	F	DO10	105	20.1	4.5272044425856	4.99378279534984	9.29369840524557	3.65896501759719	3.64571666479994	7.29890573990376	6.24904392687394	4.37513999776007	10.589683659109
DP.DO1.146.f	F:DO	F	DO10	105	25.1	4.68396107551688	5.26005216333965	9.80810461841454	3.74532708851977	4.0350309788154	7.77630374921145	7.27343453947308	4.92307068809701	12.1254164876923
DP.DO1.147.m	F:DO	M	DO10	105	36.9	4.97422207989701	5.27548121421905	10.0499209368759	4.05818925137801	4.06693373439991	8.12165931321919	7.03517412719828	4.6879099820709	11.6979090011848
DP.DO1.148.m	F:DO	M	DO10	105	44.4	4.5151438426966	6.19568176670076	10.5044641557817	3.89035666745351	3.82157689965805	7.7067583976663	7.86254570733932	3.71016509066645	11.5289808743011
DP.DO1.149.f	F:DO	F	DO10	105	23.4	4.43564422224758	5.31324970340208	9.53014738822527	3.6703303666019	3.97354061260232	7.6405889825327	7.02846711595068	4.47315883912029	11.4576764660205
DP.DO1.150.f	F:DO	F	DO10	105	22.9	4.73251123172502	5.29564793807881	9.82868653369929	3.69925330303292	3.8214166221442	7.52019614105909	7.34616566652291	3.95407068727912	11.2511254992556
DP.DO1.151.f	F:DO	F	DO10	84	21.1	3.3900900127339	6.12351594483562	9.2978423660333	3.68082871103777	3.64302758704899	7.32177915536928	7.35174979171626	3.6542748938743	10.9130426554651
DP.DO1.152.f	F:DO	F	DO10	84	22.5	4.64983393297786	5.50356053041288	9.914331545768	3.73599384367801	3.89444797115072	7.62927748872722	7.5955644951511	4.13800072498786	11.6382236617106
DP.DO1.153.f	F:DO	F	DO10	84	24.4	3.56158311157031	5.92050984437253	9.27468980504909	3.80245644288005	3.67766569986996	7.48001671121128	6.64603829360018	4.54312942804847	11.1405610271656
DP.DO1.154.f	F:DO	F	DO10	84	26.7	4.79445423955548	4.78296922893775	9.4216769706023	3.69842534060105	3.83741123675845	7.52532557435225	7.34908327616445	4.49651253751171	11.7515594709809
DP.DO1.155.f	F:DO	F	DO10	84	21.1	4.49270828476174	5.19523085208024	9.54385874820352	3.57976605380854	3.58523709118379	7.15405479431071	7.18046133615383	4.28289037917153	11.3715533239747
DP.DO1.156.f	F:DO	F	DO10	84	21.9	4.12596971784517	5.98153077490555	9.89264986195094	3.85747002580707	3.7427095799701	7.59749958868048	6.5775793419768	5.04157961357351	11.5398667669952
DP.DO1.157.f	F:DO	F	DO10	84	19.7	4.4617023922012	5.33359472649697	9.61183981165836	3.65243069749448	3.91906238786779	7.56728815362544	6.75128135986051	4.14790609826211	10.8272260990523
DP.DO1.158.f	F:DO	F	DO10	84	29.4	4.63879536124464	5.17564647733756	9.65146758246957	3.79213330461892	3.89381881961655	7.68550909179086	6.80486774302043	4.80023436927824	11.5482498674042
DP.DO1.159.f	F:DO	F	DO10	84	22.7	5.09187750982929	4.81162788361893	9.74323395220046	3.62482413366497	3.74663515704425	7.37038838868075	6.68206741959403	4.41735497781195	11.0424861331133
DP.DO1.160.m	F:DO	M	DO10	84	26.5	4.42065842055939	5.49971063064199	9.66842197660591	3.72120948080056	3.73746906341712	7.45844990597913	7.21467081716138	3.99306899514647	11.1637930382106
DP.DO1.161.m	F:DO	M	DO10	84	26.8	4.73696201990249	5.32074393411977	9.74888188683118	3.89963459826687	3.76457500921419	7.66212274764637	7.32010587355129	3.73517402539694	10.9939562942555
DP.DO1.162.m	F:DO	M	DO10	84	32.8	5.08273306621217	5.14858484662921	10.071830017393	3.93061063958261	3.89649201205392	7.82702050591411	6.98510916163806	4.92157749100835	11.848676086382
DP.DO1.163.m	F:DO	M	DO10	84	22.6	4.75913137328872	5.43325988845582	9.99124351036246	4.02439125831473	3.8744225376177	7.89240299275195	7.08384782445247	4.53354717632893	11.59139551564
DP.DO1.165.m	F:DO	M	DO10	84	26.9	4.318464108628	5.53703513152281	9.67756408213862	3.76327317637187	3.62702012677073	7.38707316871845	7.08185886614525	4.15321863137495	11.1660422711004
DP.DO1.166.m	F:DO	M	DO10	84	30.1	4.64933171768569	5.53917575936008	9.88015048874753	3.59802723725099	3.82285887785568	7.4191744823801	7.07675419949005	4.67600523951802	11.6794638147477
DP.DO1.167.m	F:DO	M	DO10	84	31.7	4.49743116782519	5.5247340263033	9.78664145066259	3.81901165224722	3.95391578059017	7.77157641666091	7.24854985497099	4.08046565970111	11.2547178996188
DP.DO1.168.m	F:DO	M	DO10	84	26.2	4.05916926509271	5.64266758770583	9.50050627348876	3.96227207546378	3.75887616183348	7.71763888763915	7.40496117478006	4.02880255162747	11.3516606714612
DP.DO1.169.m	F:DO	M	DO10	91	21.8	4.36056811109448	4.77108452663535	8.98444450300471	3.62076649343754	3.5888229268104	7.20949027324401	6.66297418575219	3.94616269304751	10.5575340397273
DP.DO1.170.m	F:DO	M	DO10	91	31.2	4.11717444981602	5.94047244824034	9.81748412033604	3.8214166221442	4.26382750589186	8.08356047790823	8.0434538601275	3.92452863411646	11.9115752526691
DP.DO1.171.m	F:DO	M	DO10	91	32.4	4.39213576528824	5.41525002631835	9.60055327539496	3.72120948080056	4.10471070844219	7.82576833288591	6.52785186719184	4.52259051871823	11.008098155449
DP.DO1.172.m	F:DO	M	DO10	91	28.1	4.60876886935577	5.46532058065055	9.85440183200921	3.7817819873705	4.10679924028434	7.88821114068329	7.64419551032023	4.31168180644166	11.8755263041265
DP.DO1.173.m	F:DO	M	DO10	91	31.5	4.15036124648671	5.73266228498619	9.65549543223088	3.66180966190216	3.7073575495223	7.35383233423227	7.58184344338499	3.9101438592461	11.3970555407965
DP.DO1.174.m	F:DO	M	DO10	91	32.2	4.3879968903563	5.72442146513324	9.94708037120688	3.92343599412556	3.89114379071244	7.81229479730508	7.27301347448223	4.3919073305342	11.611826944973
DP.DO1.175.m	F:DO	M	DO10	91	25.1	4.6671673171655	5.19250607063629	9.67175094422752	3.83533570890476	3.57839698747917	7.40719413813355	6.88940128022748	3.44692254046998	10.2974377881102
DP.DO1.176.m	F:DO	M	DO10	91	26.8	4.88928871549253	4.97480614886781	9.72015202419198	3.69511163566136	3.75447399777918	7.44743747875737	7.91750749920706	3.88767925631732	11.7227012671995
DP.DO1.177.m	F:DO	M	DO10	91	29.9	5.12462553045926	4.74014501278821	9.72950781440784	3.76245930210547	3.86603479032458	7.61883357214213	7.48124488303919	4.79448902386897	12.2322871941432
DP.DO1.178.m	F:DO	M	DO10	91	24.3	4.38841885113974	4.96673765561576	9.13527097763603	3.71115548044002	3.35233500712563	7.0631526247137	6.695528358539	3.4912390350705	10.141910569513
DP.DO1.179.m	F:DO	M	DO10	91	18	4.6578729459239	5.13215727517632	9.58395732449253	3.8260619440882	3.78615240052484	7.61087051525645	7.35707992344789	3.98400865962914	11.2362538241177
DP.DO1.180.f	F:DO	F	DO10	91	21.2	4.50000521898246	5.25538489972867	9.54373585665861	3.65276607518193	3.88783680213046	7.53882451049234	7.08851535936828	3.90324544449872	10.959248377512
DP.DO1.181.f	F:DO	F	DO10	91	25.4	4.79874945118488	4.81958130261135	9.40377999866124	3.70983490198688	3.83437739404978	7.53996186993011	6.80702761857185	4.43824289556126	11.1869220521107
DP.DO1.182.f	F:DO	F	DO10	91	24.2	4.63509638719417	4.78684276190821	9.27075371399201	3.53153295326548	3.5259785875697	7.05282567486252	7.36481839558858	3.84506501895612	11.0783155308016
DP.DO1.183.f	F:DO	F	DO10	91	19.6	4.43146689492387	5.26371628550095	9.57669730664707	3.5424426600864	3.78857822936257	7.32838488345147	7.10534481921884	4.57322916548034	11.5815629342503
DP.DO1.184.f	F:DO	F	DO10	91	22.1	4.5906486456854	4.96910199179073	9.38541499109779	3.32297306639702	3.57565728223497	6.89855238437746	6.803607498967	4.55820414198399	11.3089544167443
DP.DO1.185.f	F:DO	F	DO10	91	23.7	4.48431321696018	5.25073598861961	9.60207440067223	3.76327317637187	3.85826385826579	7.6175471774056	6.97993373894051	4.09440166568938	11.0425970677192
DP.DO1.186.f	F:DO	F	DO10	91	37.2	5.05225735318722	5.17062427456975	10.0709005733031	3.6623114285926	4.10963197865697	7.76889631801069	7.14180124338391	4.73535901490056	11.8220239383957
DP.DO1.187.f	F:DO	F	DO10	91	30.6	4.82925157568674	5.44873389914704	10.0156049259601	3.82974215842268	3.98108653510571	7.79809111257364	7.29126532228803	4.46699283634975	11.6961286330136
DP.DO1.188.f	F:DO	F	DO10	91	35.5	4.059775564882	6.00209317082891	9.88347161971941	3.72992292145562	3.98170189743029	7.7058046302771	8.13936269003907	3.76490039708888	11.8400401181753
DP.DO1.189.m	F:DO	M	DO10	91	26.9	4.77911906399781	4.8454234285714	9.41878833930985	3.77497350984083	3.92265535065216	7.68455268704692	7.08021539220383	4.53260135021821	11.5703986534605
DP.DO1.190.m	F:DO	M	DO10	91	27.6	4.57057117356021	5.59163378628025	9.90595765608644	3.89287490166329	4.18422035748597	8.07180741841627	7.2746975882163	4.42026582911028	11.6503744575014
DP.DO1.191.f	F:DO	F	DO10	91	24.2	4.43359335924216	5.41853253412726	9.59759021590219	3.73008713034964	3.7817819873705	7.50968208381686	6.95593631368201	4.06376980155126	10.9643889478621
DP.DO1.192.f	F:DO	F	DO10	91	22.6	4.37557031697292	5.385096483612	9.63738965586945	3.80165095715006	3.78307745096502	7.56591204019714	6.57944146565649	4.60273288384195	11.158469877183
DP.DO1.193.f	F:DO	F	DO10	91	21.7	4.77640663626864	5.19458383930501	9.82557269288143	3.79164871790624	3.74320050224404	7.53386686901222	6.4076770361809	5.23340711200648	11.5468707882266
DP.DO1.194.f	F:DO	F	DO10	91	22.9	4.71955211543192	5.03452695682364	9.60459364601244	3.54676260835145	3.47699942479144	7.02358526679929	7.31516746219798	4.42109714889867	11.6487971482038
DP.DO1.195.f	F:DO	F	DO10	91	22.8	4.35537703410452	5.30306833896126	9.44399602291337	3.66899509402779	3.79826605176625	7.46099524192316	7.44776644370646	4.20859537137986	11.5397075352888
DP.DO1.196.f	F:DO	F	DO10	91	29.2	4.72308724771773	5.26231922438419	9.7486067468197	3.84490572056065	3.69925330303292	7.54402246815318	6.87801206745088	4.41458095406574	11.2524319593588
DP.DO1.197.f	F:DO	F	DO10	91	23.1	4.56455008068713	5.12217060927522	9.52369302953499	3.67616648154025	3.88641865989757	7.55918977139746	6.85070799260923	4.31750217139494	11.097428756248
DP.DO1.199.f	F:DO	F	DO10	91	22.4	4.06152609208164	5.87499703980655	9.75223206361563	3.58027931871244	3.64336383030847	7.22357944512276	7.35941064216422	3.96505359358483	11.2377255261018
DP.DO1.200.f	F:DO	F	DO10	91	18.8	4.64156685011299	5.10540805415557	9.53148867982796	3.43107126128269	3.40886344695706	6.83925434532157	7.24770480911026	3.9853920760698	11.1348967215686
DP.DO1.201.f	F:DO	F	DO10	91	26.9	4.27527630829966	5.72792761677824	9.85785876690952	3.36910225431049	3.80100644566673	7.16209815626678	6.88922346857757	4.48136697894738	11.3316790459314
DP.DO1.202.f	F:DO	F	DO10	91	25.1	4.5549433781318	5.55933892896773	9.85477496090333	3.57308690070645	3.79261782941545	7.3611581969144	6.69964364723976	4.4176322843804	11.0516899160264
DP.DO1.203.f	F:DO	F	DO10	91	28.4	4.78374172023073	5.50228805218918	10.1066041594894	4.0129602539771	3.8744225376177	7.88564835634965	7.49057240803398	4.07881416590656	11.5380089270203
DP.DO1.204.f	F:DO	F	DO10	91	23.4	4.63058798992101	4.72190246278201	9.20337342011011	3.93325882697796	4.00256792571969	7.92415768394345	6.3161182699503	5.06678645691724	11.3229733285917
DP.DO1.205.m	F:DO	M	DO10	91	29.2	4.85923104155696	5.15940325695363	9.81749733730258	3.64016826534159	4.06015085926619	7.69968181160754	7.22307067665823	4.47863260382005	11.6375921048987
DP.DO1.206.m	F:DO	M	DO10	91	27.8	3.67405433952805	6.07610320884654	9.48640229661096	3.85015908762222	3.68913946605438	7.53037017682398	6.75980399124117	4.93562052836318	11.6303267365969
DP.DO1.207.m	F:DO	M	DO10	91	31.3	4.9946426076488	5.31850793932466	10.108409231898	3.68631591158436	3.80020065259718	7.48591009831136	7.59298360330114	4.17234646212416	11.7054463819198
DP.DO1.208.m	F:DO	M	DO10	91	28.4	4.72002992287819	5.03210648997694	9.53078497180546	3.86159617256906	3.69759719277262	7.55821738242557	7.04274449344856	4.55174966359091	11.5332833573098
DP.DO1.209.m	F:DO	M	DO10	91	23.4	4.57784654328936	5.1905189511589	9.51164731695614	3.7918102536915	3.69295613296448	7.48165422884538	6.83396846641832	4.39120996992856	11.1714166514368
DP.DO1.210.m	F:DO	M	DO10	91	33.5	4.60309252746566	5.51099584089359	9.83454907555981	3.89145859543694	3.98708226652022	7.875	7.53516754956384	4.14672461106353	11.5914483564393
DP.DO1.211.m	F:DO	M	DO10	91	26.1	4.64399593584679	5.72236882092212	10.1125156547442	3.3908479765392	3.97616020803991	7.36614892599926	7.51913725104151	4.36546961964002	11.8025272717329
DP.DO1.212.m	F:DO	M	DO10	91	26.9	4.58827243210427	5.39309626845377	9.81682096612555	3.72795185054743	3.76001662230368	7.48640100448807	7.66723711645858	4.23181698564576	11.8232673149177
DP.DO1.213.m	F:DO	M	DO10	91	21.9	4.94822395262798	4.6227217304573	9.44968266945453	3.58045039066316	3.75088322932079	7.32813414178534	7.10861976757795	3.90967389944481	10.9813580671973
DP.DO1.214.m	F:DO	M	DO10	91	22.7	3.77373966182601	5.81220510577382	9.33945628365983	3.69030147819931	3.72696592418015	7.41322804181822	7.01267602274624	3.73730517886886	10.6723603293742
DP.DO1.215.m	F:DO	M	DO10	91	26.5	3.47504769990384	6.37379201474653	9.63164664238126	3.68581741273222	3.6104327995408	7.29420489155603	7.0655803017162	3.79778224757555	10.8322031461748
DP.DO1.217.m	F:DO	M	DO10	98	27.4	4.85245179504769	4.82779163097064	9.52872115675252	3.64890737070702	3.7543108555366	7.40223108258585	6.56891353269321	4.57550543656108	11.0840640110025
DP.DO1.218.m	F:DO	M	DO10	98	35.9	5.40280947570366	5.03422051484747	10.2916264722293	3.82910237523104	4.06783726321494	7.89643748788022	7.53931197126104	4.5304387204773	12.0384737404706
DP.DO1.219.m	F:DO	M	DO10	98	28.3	4.3779235241457	5.50488357893695	9.66012662348839	3.63140812908712	3.81098412486854	7.44085512558873	6.30281881383243	4.98550398655943	11.2319466255854
DP.DO1.220.m	F:DO	M	DO10	98	25.4	4.36471383803408	5.85830119351325	9.95031529815412	4.004250866267	3.7969757702677	7.79722707120935	7.67210857587404	3.80422791115359	11.3939918378065
DP.DO1.221.m	F:DO	M	DO10	98	28.5	4.45244247666856	5.77208366366928	9.92078039741319	4.0800153185987	3.89035666745351	7.96417290118692	7.12101643025769	4.04836695471149	11.1337415094837
DP.DO1.222.m	F:DO	M	DO10	98	33.1	4.81731035410596	5.51103470805094	10.1248345863215	4.07175023791981	3.91687375339058	7.98506418258488	6.62711852919502	4.5502692228043	11.1400112208202
DP.DO1.223.m	F:DO	M	DO10	98	29.8	4.13117343161471	5.85564362976394	9.71755550252563	3.68565123146507	3.88373853393866	7.56728815362545	6.97949496740273	4.15660919500499	11.0877657803545
DP.DO1.224.m	F:DO	M	DO10	98	32.4	4.7865720099999	4.96018026955242	9.60776712665541	3.82221794250407	3.85413414400692	7.67498208466964	6.9482713677576	4.23268531785674	11.1488048686844
DP.DO1.225.m	F:DO	M	DO10	98	29	4.79989303856165	5.02969076877965	9.60650116181957	3.77026524265867	3.51135657545627	7.27840126676182	6.91557842844689	4.10918483400297	10.9579069625545
DP.DO1.226.m	F:DO	M	DO10	98	32.7	4.81443639919781	5.76932276183885	10.4029429942475	3.85826385826579	4.16264639382209	8.01591697811299	7.42074288733951	3.99874042668438	11.3982915386474
DP.DO1.227.m	F:DO	M	DO10	98	26.1	4.47777921726813	5.38664649664296	9.60207524610295	3.76473770666696	3.97369475425579	7.73729603931503	6.66922221851994	4.77862166319955	11.3849571804201
DP.DO1.228.f	F:DO	F	DO10	98	22.4	4.58413167723155	5.22435104209199	9.56089363903038	3.72055103445713	3.63427434297412	7.35216634741081	6.5218440643732	3.96875925195772	10.4282381062191
DP.DO1.229.f	F:DO	F	DO10	98	23	4.2629328378411	6.07055743557838	10.123741789255	3.38107970920533	3.84824960209184	7.22128970475496	7.10215460265404	4.00057808322747	11.05141280561
DP.DO1.230.f	F:DO	F	DO10	98	28.5	4.56128179912664	5.39032410148971	9.80731370394242	3.5403672125925	3.99582907542352	7.53516754956384	6.70558349437243	4.10157591664472	10.7664118906904
DP.DO1.231.f	F:DO	F	DO10	98	30.5	4.88100528782977	5.11736608084779	9.88237164932871	3.67766569986996	4.07881416590656	7.75390224338688	6.77464759231062	4.59953802027986	11.3275703484905
DP.DO1.232.f	F:DO	F	DO10	98	27.3	4.92103094256967	4.75347369385319	9.44704140436541	3.47065195604515	3.81644468058952	7.28681171706804	7.380105012803	3.70504385938952	11.0282772906742
DP.DO1.233.f	F:DO	F	DO10	98	27.7	5.16959663916445	5.38641765092777	10.3817983128278	4.12079482624408	4.03670038521563	8.14650845454665	7.36340444359808	4.45669720757424	11.7659880588075
DP.DO1.234.f	F:DO	F	DO10	98	27.4	4.44914468705549	5.53491565090908	9.67462677635902	3.71428997252503	4.03791406545509	7.74077838463291	7.64483649269231	4.57778057578124	12.1381897332345
DP.DO1.235.f	F:DO	F	DO10	98	23.6	4.90511204983858	5.35238405634167	10.0570947631127	3.72318412115222	3.87363201659631	7.59661273200102	7.24576082961617	4.34831864057822	11.539654457565
DP.DO1.236.f	F:DO	F	DO10	98	25.9	4.77829504344079	5.34859126173477	9.94618365180704	3.64084124894234	4.16205778431775	7.6883775921842	7.08782406666531	4.65710478731153	11.6724344076118
DP.DO1.237.m	F:DO	M	DO10	98	27.4	4.97472967924572	4.85275143502904	9.65745712998191	3.78938649387998	4.07641079872969	7.85818204166842	7.11180708399771	4.50644538411374	11.5736273484159
DP.DO1.238.m	F:DO	M	DO10	98	20.6	4.55998715396394	5.05124587070367	9.43735105812504	4.01418111200778	3.71214560598046	7.72580901912544	7.06566698903932	4.22384895563277	11.2223994760479
DP.DO1.239.f	F:DO	F	DO10	98	23.7	4.58737232266958	5.1142252853679	9.41577141897609	3.76083102518579	3.64605266006952	7.39999662162085	6.81467167220843	4.7051248655057	11.4523294573637
DP.DO1.240.f	F:DO	F	DO10	98	23.5	3.87580086730074	6.2459036146005	9.92738304823191	3.77773080036151	3.66765933532546	7.44315961134786	7.13433598872383	3.86032705868298	10.9467221121211
DP.DO1.241.f	F:DO	F	DO10	98	21.2	4.38185521687288	5.50049284285237	9.71115502284822	3.79390959301879	3.60006944377466	7.39204640136952	7.63104350662477	3.99352914099797	11.5176060880723
DP.DO1.242.f	F:DO	F	DO10	98	27.8	4.8387182460562	5.10242673235313	9.8112508075654	3.78404875761399	3.80406690267141	7.57990435295855	7.21798101964809	3.98108653510571	11.1290093898783
DP.DO1.243.f	F:DO	F	DO10	98	27	4.53423252187492	5.27042791320585	9.54437116705198	3.86666846264326	3.91452742997159	7.78024099883802	6.87943675019983	4.81603052315909	11.5685457167269
DP.DO1.244.f	F:DO	F	DO10	98	19.2	4.64674423537904	4.72587148495464	9.1664602306137	3.39716425861335	3.70752275785328	7.09594250258554	6.82787119093499	4.13237220008072	10.9110780860555
DP.DO1.245.f	F:DO	F	DO10	98	22.7	4.52727040750852	5.85345607218668	10.1497601336709	3.88641865989757	3.78566704822281	7.66819568086261	7.84975955045758	4.015096511916	11.7821146234451
DP.DO1.246.f	F:DO	F	DO10	98	22	4.12283493727939	5.67543522477874	9.58280673223752	3.72005712321733	3.48474174078941	7.20064927628058	7.77488585125209	3.90544171637473	11.5976818804449
DP.DO1.247.f	F:DO	F	DO10	98	19.6	4.83816948062554	4.84043649083563	9.44507270050698	3.50454704633851	3.50507132595044	7.0088319283601	6.58232671629113	4.51771236357517	11.0339408191271
DP.DO1.248.f	F:DO	F	DO10	98	21.7	4.83474338238201	4.72265609126656	9.39915644190884	3.84347173789531	3.7735129521442	7.60676508116295	7.45565724802314	4.37849860111888	11.7602604137834
DP.DO1.249.f	F:DO	F	DO10	98	18	4.66554925673337	4.49266550110459	8.96470711761517	3.69378532132012	3.53915597282742	7.22841095954014	6.64124423583413	4.13059317774094	10.7157745870282
DP.DO1.250.f	F:DO	F	DO10	98	27.1	4.55151705533569	4.9378624605724	9.34659614095646	3.63410580473381	3.50017499562522	7.12952663225266	6.94209802581323	4.48218696620299	11.3777996554694
DP.DO1.251.f	F:DO	F	DO10	98	20.5	4.95565425382918	4.34016697419254	9.12895089513603	3.69046745006646	3.58523709118379	7.27301347448222	6.81745737060379	4.46054368883436	11.2181961562454
DP.DO1.252.f	F:DO	F	DO10	98	21.2	4.66745213604899	5.50827651957229	10.0103633791895	3.60856619725896	4.05124055074492	7.65564497609444	7.90388037611906	3.79003298138684	11.6257440622095
DP.DO1.253.m	F:DO	M	DO10	98	36.3	4.75101153894163	5.54950097353877	10.014812902771	3.6383169185765	3.62144308252939	7.25049308668038	6.9502985547385	4.5466333698683	11.4242166033387
DP.DO1.254.m	F:DO	M	DO10	98	27.2	4.92888176281649	5.53273240995228	10.2381865419239	4.07986519385138	4.03032256773574	8.09401013095487	7.23052902628846	4.7925723781702	11.9623220989906
DP.DO1.255.m	F:DO	M	DO10	98	35.9	4.59412218424713	5.28366506631742	9.67424868877512	4.20859537137986	3.79778224757555	8.00613046358851	7.46452443227296	4.34535959386562	11.7417045185101
DP.DO1.256.m	F:DO	M	DO10	98	28.8	4.77009962686052	5.29303111087115	9.80715961667782	3.80985892127255	3.85222662884727	7.65940435020896	7.26264758886179	4.35929180028133	11.5615018488084
DP.DO1.258.m	F:DO	M	DO10	98	28.5	4.42630670160877	5.53960975645538	9.7280315460837	3.79310229231957	3.94150352023184	7.72184401551857	7.06245884943764	4.26210335397911	11.2377800298813
DP.DO1.259.m	F:DO	M	DO10	98	31.8	4.52916573124364	5.49795778067732	9.73731914012196	3.82349970576695	3.71610347003417	7.53541140217308	7.05681939686712	4.31934601531297	11.3232437931893
DP.DO1.260.m	F:DO	M	DO10	98	26.1	5.03987149451268	5.14512637457588	9.91138186622736	3.84824960209184	3.69627177031127	7.53321644452089	7.11275438912381	4.56317323800007	11.611826944973
DP.DO1.261.m	F:DO	M	DO10	98	22.3	4.13635074031391	5.72918526776893	9.63108815688664	3.51641152312979	3.85445197142214	7.37013907602835	7.08229129590135	3.91718649032695	10.9426367937531
DP.DO1.262.m	F:DO	M	DO10	98	29.4	4.87895247388345	5.27552133464347	9.92028560571073	3.71956314639233	3.75104652063927	7.4669036420728	7.43204211505828	4.07099803488039	11.434827283348
DP.DO1.263.m	F:DO	M	DO10	98	22.6	4.86599427426704	5.09844156933497	9.78898318400828	3.63005853947288	3.61992057923927	7.24474637237219	7.26905427136158	3.90795022997991	11.1434745479137
DP.DO1.266.m	F:DO	M	DO10	105	34.1	4.66156907403366	5.5157442732555	9.96615741012279	3.70471321427179	3.98969297064323	7.68805892277108	7.10431031135324	4.9697535150146	11.9986718014954
DP.DO1.267.m	F:DO	M	DO10	105	27.6	4.64517669165226	5.21206206785357	9.61112902009038	3.93823881957405	3.97246145355748	7.91007743324931	6.55407125380858	4.36841504438395	10.8554180020854
DP.DO1.268.m	F:DO	M	DO10	105	26.3	4.76747408029307	5.40343443869711	9.97286189472512	3.75104652063927	3.83501629722743	7.58378203800716	6.92840890825592	4.59154113561013	11.4774387386734
DP.DO1.272.m	F:DO	M	DO10	105	28.7	4.36840341769555	5.59642887345886	9.69966903506188	4.17953346678789	3.72219693192072	7.87912114388401	7.17260935782788	4.46109291541882	11.5517498674443
DP.DO1.273.m	F:DO	M	DO10	105	25.2	4.71826786730017	5.67060567494333	10.1126055252492	3.89774935058682	4.09514956991805	7.98629137960793	7.24102547986126	4.13474303917426	11.3258399247032
DP.DO1.276.m	F:DO	M	DO10	105	27.4	4.50026980547164	5.76292554112776	9.97695230748576	3.98616043329919	3.83996419254139	7.81009923112376	7.26467136214709	4.33689404989331	11.546287282066
DP.DO1.277.m	F:DO	M	DO10	105	23.3	4.81558436634572	4.84500330549421	9.50145205780575	3.73254939686001	3.84602067077128	7.5782880652559	6.4583298924722	4.83671634479427	11.2493288688704
DP.DO1.280.f	F:DO	F	DO10	105	27.5	4.54911484061256	5.62414851543314	9.95937277372535	4.07340459566687	3.9215621887202	7.99188807479184	7.15901878751551	4.25015882056189	11.3485307419066
DP.DO1.281.f	F:DO	F	DO10	105	23.8	4.22838931969806	5.4434484474561	9.41731033243435	3.64285945378078	3.60941477250814	7.24711321837875	7.17534145528978	4.30343467476852	11.3870551504768
DP.DO1.283.f	F:DO	F	DO10	105	21.4	4.29309800712726	4.93657680998073	9.06267134443028	3.72219693192072	3.51501778089386	7.23577915638668	6.89642117333331	3.71676270428985	10.5113105748046
DP.DO1.284.f	F:DO	F	DO10	105	20.2	4.71296313002145	4.87431964456149	9.41298943101821	3.90512803887402	3.65360438471381	7.55611011036764	6.87400356415386	4.53881317086306	11.335029774994
DP.DO1.285.f	F:DO	F	DO10	105	26.1	4.79857358073368	5.34201413711477	9.99137054037239	3.77448672007201	4.13029659951922	7.88999683143156	6.65009210462532	5.25711184967564	11.8825902058432
DP.DO1.286.m	F:DO	M	DO10	105	21.7	4.27980462275019	5.2559852162047	9.36890265377003	3.45224926678245	3.73779681095696	7.18736739008102	6.82517948481943	4.39692506190406	11.1392964320014
DP.DO1.287.m	F:DO	M	DO10	105	25.3	4.22406459000768	5.73533146849785	9.73899237465345	3.64033652290554	4.00226186049839	7.64139058025436	6.77925696518431	4.57885083836545	11.2136635405206
DP.DO1.288.f	F:DO	F	DO10	105	23	4.45616728561191	5.19328880468059	9.49498198803262	3.66063860548948	3.7752980014828	7.42429121196091	7.25750129176702	3.90795022997991	11.1146907289407
DP.DO1.289.f	F:DO	F	DO10	105	24.1	4.63298085425657	5.18218354033713	9.61586885936099	3.90622579992504	3.6871465932344	7.58055077154688	6.45918338491794	4.76591544196915	11.1863197701478
DP.DO1.290.f	F:DO	F	DO10	105	23.5	4.79344399138939	5.2160851872494	9.88516069257895	3.81001968498852	3.9121796993492	7.72176469467958	7.50421548198078	3.97662231045394	11.3706914917256
DP.DO1.291.f	F:DO	F	DO10	105	23.4	4.99600426106984	5.16582140388446	9.98096049645869	3.5522844762209	3.82398025622518	7.37296412577737	6.70000932835172	4.18626922211174	10.8349169355376
DP.DO1.292.f	F:DO	F	DO10	105	23	4.21032470160027	5.98906286080628	9.94962487788223	3.81949276737108	3.85159058052644	7.65604499725544	6.90644988398526	4.3525423605061	11.2085826490239
DP.DO1.293.f	F:DO	F	DO10	105	26.4	4.58744202554824	5.40180574888345	9.77251037391105	3.79084093572917	3.88799434155967	7.67857245847169	6.87159733977479	4.46068100182024	11.2930742050161
DP.DO1.294.f	F:DO	F	DO10	105	25.2	4.39465218543994	5.57754843205867	9.72914476419617	3.98616043329919	3.83102140427328	7.81323556537239	7.66324180748592	3.82718238394775	11.4371303218946
DP.DO1.296.f	F:DO	F	DO10	105	26.7	4.75450473814503	5.62693530665036	10.1739670457861	3.83214039408788	4.09903647214806	7.93010718716967	6.94130391209029	4.58833847923189	11.4973801363615
DP.DO1.297.f	F:DO	F	DO10	105	25.3	4.57495422808683	5.26438975399092	9.63704406766445	3.59904848536387	3.99720840087179	7.59048252748137	7.25176013116816	4.10247181586906	11.2824930755574
DP.DO1.298.f	F:DO	F	DO10	105	29	5.08293898137874	5.03121560268203	9.94354250021188	3.75675724528482	4.01906083556843	7.77244330953916	7.21959313258026	4.32996824468725	11.4952490186163
DP.DO1.299.f	F:DO	F	DO10	105	23.7	4.94098310397343	5.22573532993351	9.93772768789619	3.70768795882286	3.81259098252094	7.51432964408669	7.10086086330383	4.36266260441946	11.4234123623373
DP.DO1.301.m	F:DO	M	DO10	105	28.8	4.37998644975504	5.84095009170317	9.940211891941	4.06150834050603	4.12183514954201	8.18139505219006	7.6836758781198	4.19197149322368	11.787571844956
DP.DO1.302.m	F:DO	M	DO10	105	26.4	4.63296096417997	5.48450845366703	9.92523509877149	3.67249914908091	4.02773819903926	7.69912495027844	6.48738005669469	4.41569077268778	10.8836494338985
DP.DO1.303.m	F:DO	M	DO10	105	31.9	4.73252327112342	5.53493703087424	9.97003948580769	3.70719233382893	3.73779681095696	7.44488750754503	7.35374904385511	4.09095954514341	11.3957656609813
DP.DO1.304.m	F:DO	M	DO10	105	23.8	4.58193785440127	5.42208174300207	9.65879167204904	3.8252614289745	3.79568505015893	7.61794919909552	6.30009722147206	3.99889359698405	10.2460370387775
DP.DO1.305.m	F:DO	M	DO10	105	23.8	4.63745951613943	5.29823077222814	9.7432353542772	3.63241999223658	3.81162694921735	7.43739705811113	7.24576082961617	4.42912519579205	11.6119851877274
DP.DO1.306.m	F:DO	M	DO10	105	31.6	4.58720063687655	5.62541065717316	9.94446338630359	3.73828837838923	3.89837786778039	7.62373596080032	7.28815648844068	3.73632172062311	10.978010976493
DP.DO1.308.m	F:DO	M	DO10	105	28.3	5.04335319424746	4.63840658453756	9.53930455587155	3.77497350984083	4.01448626850311	7.783940197612	7.04891658341904	4.64446175568278	11.648534242556
DP.DO1.311.f	F:DO	F	DO10	105	21.4	5.18498975105284	4.84165633884702	9.81072799432692	3.81949276737108	3.58626198150665	7.40529202665229	7.62092350046896	3.36255111485313	10.8908505177511
DP.DO1.312.f	F:DO	F	DO10	105	25.4	5.35926471441322	4.51423111907556	9.71509641356867	3.39770510786325	3.66431780826937	7.06072411300711	6.95866546113549	4.76334441332978	11.6499538625696
DP.DO1.314.f	F:DO	F	DO10	105	24.4	4.74056268126225	5.07265772531764	9.63958208838783	3.66632308996357	3.77399986751457	7.43994959660346	7.06878702465989	4.10873764068722	11.0925707119675
DP.DO1.315.f	F:DO	F	DO10	105	25.2	4.7146518947348	5.03092446570291	9.60155625087706	3.57085774009551	3.59530249075095	7.15756418064134	6.69296645740885	3.33162497889543	10.0046751571453
DP.DO1.316.m	F:DO	M	DO10	105	33.9	4.29897992649747	5.59238104651357	9.70031652258723	3.65896501759719	3.93123390298771	7.58951414782264	7.00402384347741	4.38492873374243	11.3031035561035
X1	J:DO	F	DO9	272	24.97	5.32559616891677	4.78199914086606	9.82783287889826	3.45118457924232	3.94817996043747	7.37445930221328	7.08229129590135	4.18977923046072	11.1960618076179
X2	J:DO	F	DO9	272	27.8	4.29845029269651	5.76499313927118	9.79367261945798	3.69312198552932	3.88941190927369	7.5712531987776	7.49163533549251	4.60113572936074	12.0101519557414
X3	J:DO	F	DO9	272	29.69	4.87012117379006	5.87780137398174	10.4745886744566	3.84586141195962	4.0711484866067	7.90984513122729	7.48492818936829	4.10008231624683	11.5347702621249
X4	J:DO	F	DO9	272	28.06	5.1214787000065	5.62476163231776	10.4864249072699	3.67966370746023	4.23094847522396	7.90550757383737	7.0357835384554	4.51649200154279	11.5131381473515
X5	J:DO	F	DO9	272	30.79	4.75193973218366	5.81337721869283	10.3037419058792	3.74172754219224	4.025608649633	7.76337555448659	7.34583215163538	4.13800072498785	11.4362734314986
X6	J:DO	F	DO9	272	23.93	4.67219391731726	5.14315331098076	9.60003142188388	3.53101260263965	4.06060340343649	7.58345897331818	7.06904696546854	4.5140502877128	11.5058474264176
X7	J:DO	F	DO9	272	26.56	4.72459635291149	5.85154497552555	10.2188422110062	4.05063575257021	3.92951969075102	7.95070279912411	7.36781175112394	4.53503307595436	11.8277734591089
X8	J:DO	F	DO9	272	28.02	4.8289675764379	5.7209399092384	10.357883527351	4.14687231537215	4.50522197011424	8.65137416830413	7.72105077045865	4.35099413927438	12.0467640883351
X9	J:DO	F	DO9	272	27.9	4.93581656628599	5.57390628495583	10.3603982303317	4.0160117031702	4.24828494807022	8.26318794412907	7.37512372777569	4.40346738377838	11.747649764953
X10	J:DO	F	DO9	272	25.25	4.98114308786744	5.85623673386565	10.5646336703932	3.99720840087179	4.17219965965197	8.15890464461989	7.88036483926982	4.3176440334979	12.1535200662195
X11	J:DO	F	DO9	272	20.91	4.40044850452109	5.75107492161771	9.85305227190987	3.68032946894704	4.04685371616025	7.7252540411303	6.62721095182581	4.46987136280229	11.0083207166216
X12	J:DO	F	DO9	272	23.66	4.31211048062633	5.99649431414684	9.97882755274061	3.50646902167979	3.91703012497989	7.4213206371912	7.02454446921649	4.18904822125504	11.1557249876465
X14	J:DO	F	DO9	272	31.31	5.29799695716762	5.49469788491061	10.5217002551646	3.69544313986835	4.38981491637176	8.07120034443453	8.09529647387914	4.25620723179687	12.2494499876525
X15	J:DO	F	DO9	272	42.95	4.40442961961083	5.71465395919425	9.86775923805678	3.71033017398721	3.82702234119426	7.53484240047528	7.41091424859309	4.00669751790674	11.3741384289097
X16	J:DO	F	DO9	272	24.59	5.30743280910604	5.12019044651302	10.1396306607124	3.98400865962914	4.0383691015062	8.00635997192233	7.78653645724465	3.92577699315689	11.6686556637858
X17	J:DO	F	DO9	272	28.76	4.6132230778508	5.60684217241156	9.96791904975853	3.76733991033461	4.08601578557891	7.85225604523948	7.31307390910279	4.36813461331035	11.6279039383717
X18	J:DO	F	DO9	272	28.9	4.86383128160907	5.40821184334851	10.0316551024606	3.59819746539848	4.10709751527767	7.70469175243241	7.80790304755381	4.19138700193623	11.9234988572986
X19	J:DO	F	DO9	272	20.8	4.80249986770116	4.89639060630891	9.53755593029496	3.28198491769844	3.82446074630136	7.09775492673564	7.43986727032143	3.76327317637187	11.1448485857817
X20	J:DO	F	DO9	272	27.76	5.23150198935676	5.81974850186743	10.8606353621866	3.90073390530551	4.39692506190406	8.29677196263703	7.8750777773937	4.61084319837489	12.4631948151347
X21	J:DO	F	DO9	272	35.69	4.31890420710849	5.90756407058718	9.97333456226965	3.9281165970475	4.0547163895888	7.97884860114541	7.32144452959933	4.84784746047151	12.1041821285042
X22	J:DO	F	DO9	272	28.51	5.32593543847477	5.53668545077522	10.5999315451628	3.96381760428	4.19489272806826	8.15214542313863	7.57820724182178	4.35535589820166	11.8887741167877
X23	J:DO	F	DO9	272	25.77	4.59926851131964	5.70450428815957	10.068183928431	3.68365647149676	3.78388689048708	7.4674778205228	7.82005274918271	3.74663515704425	11.5244110478584
X24	J:DO	F	DO9	272	25.78	5.16959428084827	4.70630624682923	9.59592891518674	4.42400553797122	3.09863679704479	7.51978889331343	7.34324689766046	4.00868432281715	11.2702717358545
X25	J:DO	F	DO9	272	32.33	5.24981234490511	5.47931364851333	10.4948591005332	3.96366307851715	3.96118984649815	7.90240786089911	7.50960052199849	4.24251399526272	11.6770512116716
X27	J:DO	F	DO9	279	28.32	4.47315883912029	5.54752518963331	9.76397761851746	3.6582953680642	3.87868856702881	7.53077685235726	7.27200281903136	4.26440206828578	11.4540407717102
X28	J:DO	F	DO9	279	23.43	4.9830134974109	5.40753021223409	10.1771261390829	3.5219809766664	4.09963413001697	7.60507396413737	7.43920862726675	4.57844951921499	11.9604274589163
X29	J:DO	F	DO9	279	26.95	5.42210370269158	4.78903960724532	9.98119933702316	3.94585225268256	4.11007907466511	8.05562846710299	7.32136087076713	4.24323579358961	11.4990314809553
X30	J:DO	F	DO9	279	24.96	4.45213729645644	6.43869472751249	10.6017330223419	3.80503285136935	3.77253893286736	7.57626722073608	7.40661528635044	4.29131972707698	11.6430118526093
X33	J:DO	F	DO9	279	24.88	5.05192572726355	5.70455132649051	10.5113529207259	3.92156218872021	4.05803831918822	7.9794627012099	6.82042154122456	4.5173056128626	11.3005022012298
X34	J:DO	F	DO9	279	33.12	5.65780441427769	5.25279259344415	10.6244985653027	4.28146003134445	4.34578243818072	8.62655927934191	7.83374750678116	4.66328210598501	12.4359880990615
X35	J:DO	F	DO9	279	29.32	5.07131893142185	5.77984079803312	10.5692755639929	3.91765554892209	3.92281149177474	7.83413843380368	7.61513460156812	4.55403667091077	12.1025627451379
X36	J:DO	F	DO9	279	26.09	4.82089785984179	5.65224936401938	10.2030247199835	3.7469621028241	4.18143814972791	7.92655347550245	7.17038876212441	4.5265163205273	11.6711749622735
X37	J:DO	F	DO9	279	27.49	4.74986426187217	5.48942703645566	10.018640954657	3.69958443612252	3.78857822936257	7.46132360911923	6.62092327398528	4.1716123981022	10.7411230790826
X38	J:DO	F	DO9	279	21.99	4.44935741325484	5.52815273407873	9.74551663764312	3.55297410629461	3.98984648827496	7.51824115069476	7.37470846881421	3.78064809258942	11.0945583508313
X39	J:DO	F	DO9	279	25.12	5.11622241153745	5.70296995262714	10.6423019891953	3.500699930014	3.76457500921419	7.2645870495163	7.35449862329173	4.13785270399999	11.4225008207485
X40	J:DO	F	DO9	279	21.58	4.89903618532971	5.27651973673478	9.96238055446192	3.67033036660189	3.8299020875213	7.50021499691842	7.0654936133295	4.39567116604507	11.3911423922274
X41	J:DO	F	DO9	279	34.11	4.79963058665563	5.36951001955022	9.93973308753437	3.79939468863134	4.1545457032027	7.95278253191925	7.68957248486546	4.03427192935726	11.6555255136781
X42	J:DO	F	DO9	279	30.58	5.64101718060929	5.05309447602625	10.501664569941	3.70884415957317	4.12436055649843	7.82788125868041	7.42008254671065	4.29117699471835	11.6898428133145
X43	J:DO	F	DO9	279	25.05	4.51746779810551	5.36602613520721	9.73059433071446	3.65561554324303	3.61450204039229	7.27006533670778	7.41818373997301	4.35830815798975	11.6913621960831
X44	J:DO	F	DO9	279	30.54	4.57079568976461	6.04583830285158	10.4270694962504	3.70966979662611	4.37331967731608	8.08075646211418	7.37587113499145	4.98304625706004	12.2895860385938
X45	J:DO	F	DO9	279	24.48	4.79641595186636	5.67173783749569	10.2202882982897	3.94942084361745	4.14288245066162	8.0799226481446	7.10637917648643	5.15320773887489	12.2139970934989
X46	J:DO	F	DO9	279	28.4	5.08584801328215	5.68983790592479	10.5066597131176	3.70322494590863	3.87505483832165	7.5778839394649	7.66020397900735	4.2026241801998	11.7729616070044
X47	J:DO	F	DO9	279	23.32	5.31007103100023	5.70147744617687	10.7118216802319	3.55745344312473	3.87679313350609	7.42577605371991	6.9502985547385	4.27874105316038	11.1711425109521
X48	J:DO	F	DO9	279	27.9	5.01333291892716	5.16148628966368	9.93857665916179	3.79197178259544	3.9151532537054	7.7059635997064	7.41966980397376	4.38297273548445	11.7827904165355
X49	J:DO	F	DO9	279	23.41	5.0683246724981	5.39126740408176	10.2391091885347	3.51135657545628	3.7834012475549	7.2663574093214	7.41314541878142	3.61788957819334	10.9925633953141
X50	J:DO	F	DO9	279	23.62	4.28681481195736	5.84139610313809	9.85915502190468	3.71412506520715	4.02576079766297	7.73816677256313	7.06878702465989	4.00822591678663	10.9762254441133
X101	J:DO	F	DO9	272	23.93	4.51485797625435	5.71112680273217	10.0280763566883	3.70900930168691	3.86048572073515	7.55789322496686	7.67075126698813	3.96242665547263	11.5520149757521
X102	J:DO	F	DO9	272	28.65	4.98097972544517	5.56561800114071	10.3479709676534	3.73320572698585	4.08376664367591	7.78692975440257	8.11743493968384	4.4335482404052	12.5027916882591
X103	J:DO	F	DO9	272	24.89	4.71563022377444	5.6661833890638	10.1604900174448	3.73205707351857	3.79891102817636	7.52695323487532	7.49539525308706	4.36167972230883	11.7813348140183
X104	J:DO	F	DO9	272	25.95	5.10064386907897	5.49928952130883	10.3173711600562	3.77513575914827	4.1196055636432	7.87429996888613	7.46632941946711	3.84586141195961	11.2585267686319
X105	J:DO	F	DO9	272	23.91	4.75695206608234	5.55032148912525	10.0146338159843	3.8356550939833	4.09200745356115	7.92214775171481	7.4103356874031	4.59527474695474	11.9600177675453
X106	J:DO	F	DO9	272	25.25	5.00441749424841	5.71291692630946	10.3831961545879	3.79164871790623	4.09125897493669	7.79801256731483	7.22849569412613	4.37191891507608	11.5398667669952
X107	J:DO	F	DO9	272	24.22	5.23447383752119	4.32726783076051	9.38085641613706	3.59291664250647	4.18846332203112	7.77512218553509	6.91460411014253	4.19153313239917	11.0799187722654
X109	J:DO	F	DO9	272	31.11	4.74457155835097	5.4073498081895	9.8965469833233	4.0685900506195	4.16397046099033	8.23229463758435	7.29521247120329	4.4258050115205	11.6735887798055
X110	J:DO	F	DO9	272	29.39	4.74647993500989	5.83466183437301	10.3185438989593	3.72926601357425	3.99996562485229	7.72905880427882	7.31583727265718	3.94647310899238	11.2556974461825
X111	J:DO	F	DO9	272	23.62	5.56373373602208	4.85306655676628	10.2433517720895	3.97184465960088	4.05093816294448	8.01721585090485	7.65772485794573	4.29303214523255	11.8750105263111
X112	J:DO	F	DO9	272	29.34	4.87098150077056	5.74757916767567	10.2895712187471	3.90512803887401	4.0128076206068	7.91758485903372	7.66859504733429	4.26669954414416	11.8891347456407
X113	J:DO	F	DO9	272	29.52	4.73981737244868	5.03431703483521	9.59834986931525	3.72992292145562	3.69925330303292	7.42478619220783	7.04961169143379	3.89617761402121	10.8886006906305
X114	J:DO	F	DO9	272	23.4	4.68375253521025	5.8607233637842	10.3319554501013	3.9002628116577	4.24034786308859	8.13823383787908	7.03473880112119	4.1486443568954	11.1564936247909
X115	J:DO	F	DO9	272	40.26	4.88927621828893	6.40775368134228	11.0194443399266	4.04957713841828	4.13962860652982	8.18745687011541	8.0156113303977	4.11201592895748	12.0665260120716
X116	J:DO	F	DO9	272	24.18	4.62078292837936	5.53241959786663	9.9301799083318	3.82862246767685	3.65142437960859	7.47116791405467	7.02959991749175	4.33152398123339	11.341890274553
X118	J:DO	F	DO9	272	27.59	4.43459324524667	5.83609259369966	10.0623316384908	4.06919218027362	3.96381760428	8.03286219226995	7.39519438554525	4.68973879869658	12.0352170732397
X119	J:DO	F	DO9	272	31.78	4.36942851033641	5.9449599885965	10.0178416886126	3.84904533618403	4.0306265021706	7.8732109078825	7.24339354170406	4.61509209008878	11.8153385478369
X120	J:DO	F	DO9	272	23.46	5.19022366154673	5.18692833106376	10.1037651991965	3.50437226903764	3.82205769187227	7.32462285718521	7.15277044228318	3.79826605176626	10.9189903379388
X121	J:DO	F	DO9	272	29.6	4.91706334607081	5.32140943391657	10.1000846545277	3.7754602368453	3.93714998444306	7.70683787295412	7.58959485084678	4.14509951629632	11.6857028029982
X122	J:DO	F	DO9	272	25.47	4.66025551755619	5.49387276801694	9.89850522966552	4.02149847693618	4.0306265021706	8.04710817623325	7.32512457231957	4.46177935357633	11.7377393479324
X123	J:DO	F	DO9	272	25.32	4.59252478903977	5.72541516786531	9.98662944240151	3.7062008850034	3.78744636925726	7.46780590267316	8.22775485779687	2.80021874145574	10.9658412809962
X124	J:DO	F	DO9	272	28.19	4.83823217395527	5.43662415121908	9.98152484368071	3.96118984649815	3.9712277698465	7.93033889565887	6.57301490946126	4.33505766974328	10.8942806095676
X125	J:DO	F	DO9	272	31.5	5.6511363829104	4.9574372525139	10.3914294833815	3.92093738792141	3.86492561377318	7.77787888823168	7.47051203064422	4.32727974598361	11.7576039225686
X126	J:DO	F	DO9	272	26.34	5.17554969586385	5.56463011764096	10.4647821738019	4.01845119417917	4.11722600788443	8.13070415154801	7.51473718768661	4.31977140598898	11.7678099066904
X128	J:DO	F	DO9	272	24.41	4.83643330443998	5.63853740933173	10.2425412231713	3.56622349271607	4.01051742297674	7.57570128766968	7.11370156810082	3.91828087303603	10.9944019846466
X129	J:DO	F	DO9	279	23.32	4.90260137464914	5.10642098600388	9.76484293481654	3.70173607919311	3.75561579504613	7.43764411625079	6.68225074357435	4.68464246234438	11.3203224335705
X130	J:DO	F	DO9	279	34.62	5.09420617110492	5.63264425926488	10.5376643791782	3.99107441674545	4.24727559736827	8.2377985530116	7.89426532363842	4.74827600292991	12.6117584023799
X131	J:DO	F	DO9	279	27.83	4.63640933839595	5.54642394240647	9.90728494400229	3.86666846264326	4.07896432933656	7.93836727545407	7.31206879070486	4.71669640744452	11.9813031428138
X132	J:DO	F	DO9	279	22.95	4.5791849857708	5.66191981896914	9.99248275818925	3.75202611931207	3.98154806576537	7.73309931398789	7.47510200599296	3.96319946507869	11.4057047129934
X133	J:DO	F	DO9	NA	NA	4.92201959163274	5.59819415319549	10.3291375918471	3.92702495535743	3.97847018337451	7.90411285344535	7.36997286290798	3.96737003567855	11.3056501361045
X134	J:DO	F	DO9	279	25.24	5.36279094345437	5.06005838958675	10.1404675699243	3.7895481260963	3.82333950885872	7.60281855629871	7.40570557070695	4.58433201240922	11.9412593556961
X135	J:DO	F	DO9	279	24.44	4.67537436486211	5.55050756100397	9.92018133982747	3.5895055369786	3.82526142897449	7.40702875652579	7.39030615062732	4.27788206943576	11.6257967468901
X136	J:DO	F	DO9	279	24.11	4.93092978509371	5.16947609035128	9.93471101796034	3.70272872352269	3.87853064961462	7.57295186832717	6.89935141879293	4.23789157482822	11.0872685996146
X137	J:DO	F	DO9	279	31.53	5.33280202615341	5.57260608600028	10.676762461027	4.20247843539976	4.14096003361539	8.341829835234	7.16269676867589	4.66236259851162	11.8015931127963
X138	J:DO	F	DO9	279	44.55	4.98011896088597	5.11358561248378	9.8243013732356	3.83357861534102	3.96860491860805	7.79911212895417	7.23628703134418	4.01707916277487	11.1993984213439
X139	J:DO	F	DO9	279	26.77	4.867796353861	5.87419581273124	10.4944141787439	4.15557757718467	4.00180271877562	8.15402354669154	7.59951478714266	4.21005047475681	11.7212904579658
X140	J:DO	F	DO9	279	24.57	5.28111568670191	5.75928733022894	10.7662629790787	3.93341454718417	4.2705737319475	8.20270382252096	7.40123807210659	4.04109824181496	11.4126837334608
X141	J:DO	F	DO9	279	44.89	5.11527194017836	5.69925293024082	10.5943943239037	4.19445467254088	3.32297306639702	7.51726346485209	7.44200745766893	4.93611689488813	12.2869941401467
X142	J:DO	F	DO9	279	35.43	4.97480471978747	6.02684503194966	10.7540334126118	3.98523838684714	4.29845030214379	8.28029286921664	7.73713771365096	4.1855375998789	11.8362631349594
X143	J:DO	F	DO9	279	29.16	5.49181107959255	5.60107827125231	10.8884082182067	4.03017059192288	4.48109361651818	8.50341549026037	8.13845962083735	4.17572149454439	12.2838033605232
X144	J:DO	F	DO9	279	24.67	4.79905672876981	5.4617328750838	9.98725960898383	3.344469315153	4.24193646817111	7.58475114951044	7.89682531147802	3.35817658856708	11.2051394458079
X145	J:DO	F	DO9	279	26.44	5.3707036897196	5.24186549692451	10.3535892557374	3.91311896062463	4.11156904356476	8.02195113423162	7.0621986661379	5.06206973480216	12.0951209171302
X146	J:DO	F	DO9	279	35.54	4.9647110483707	6.38487702237232	11.0958544181058	3.98170189743029	4.44734190275495	8.42882554096358	7.48525550666108	5.08621175335829	12.4893614728696
X147	J:DO	F	DO9	279	30.52	4.83577084478442	5.90762366255047	10.4517336290248	4.13800072498786	3.99628890347032	8.12987546030073	7.86098753338281	3.71330041876496	11.5511135826811
X148	J:DO	F	DO9	279	34.84	5.01463685342054	6.32459455901016	11.0827540244298	4.13800072498785	4.43976069174905	8.55010672448011	7.70047725793668	4.34042336644711	11.984370029334
X149	J:DO	F	DO9	279	34.45	5.00489577408077	5.71592267776787	10.4448616007855	3.92343599412556	4.11290955407483	8.0308794661606	7.23527124577925	4.22529880600177	11.4288800851177
X150	J:DO	F	DO9	279	27.34	5.00114127946645	6.22616500826989	10.9031460742917	4.15321863137495	4.12614226608826	8.26926387292122	7.64643871354502	4.32345637193207	11.9225228035009
X157	J:DO	F	DO10	282	26.3	4.71455113563048	5.75470719630519	10.2225217484362	3.62347209179262	4.0800153185987	7.69657878540849	7.48942754821755	4.47041944340797	11.8729471909884
X158	J:DO	F	DO10	282	29.34	4.9125381209502	5.47890068533431	10.1147754094046	3.77837928217907	3.85588187059718	7.62799285526671	7.2788220200799	3.68830923323953	10.9243180565196
X179	J:DO	F	DO10	282	42.51	5.04389083184281	5.90272271893229	10.671188479253	3.69643747410936	4.11588690320811	7.81143232704477	7.19588424031404	4.8424115892807	11.963346103829
X180	J:DO	F	DO10	282	28.56	4.40193376964647	6.50910277743529	10.6621145357225	4.0723519003151	4.42123568699973	8.48163457123684	8.1487637099133	4.16279353319379	12.2610949755721
X181	J:DO	F	DO10	282	29.8	5.45741964937781	5.35363893442773	10.6035250577677	3.8175679430758	4.04882081599075	7.86534964257788	7.91619226648772	4.13962860652982	12.0023466455523
X182	J:DO	F	DO10	282	26.32	5.4279175079883	5.68390045227734	10.9311445254301	3.86492561377318	4.37177881416707	8.23207142826154	7.7565875228737	4.28574964271129	11.9547417370682
X183	J:DO	F	DO10	282	24.9	4.74355622854843	5.8852655144039	10.3410714940516	3.79116406925367	3.90198987697303	7.68646537753212	7.14368777313231	4.74001318563567	11.7817507188024
X184	J:DO	F	DO10	282	27.4	4.7760350674755	5.9997801872004	10.4833820119953	3.71231060122937	3.988464616867	7.69251909324897	7.55586692577364	4.10694838048885	11.611668700062
X186	J:DO	F	DO10	282	25.17	4.55916396745123	5.1674488946499	9.55518053249137	3.97847018337451	3.9257769931569	7.89915185320551	7.24719773429703	4.60672334745641	11.8038245920549
X187	J:DO	F	DO10	282	37.35	5.32001054495372	5.85644841265786	10.95181260737	4.00119044785424	4.23846965307055	8.22462765114628	7.39436609859155	4.78489811803763	12.1392998150635
X188	J:DO	F	DO10	282	29.36	4.65474461702446	5.92159356712839	10.3172850559549	3.73796067395044	4.25606332189736	7.97731314416076	7.61087051525645	4.23630145291857	11.7958827562841
X189	J:DO	F	DO10	282	29.52	4.73810274563286	5.1737696050826	9.74632799502931	3.69229264820653	3.57976605380855	7.27006533670778	7.29756294936878	4.3223228708647	11.5571038759717
X191	J:DO	F	DO10	282	25.21	5.15394708566853	5.46268842160912	10.3823771167788	3.49824956228111	4.27831158285602	7.7723645050911	7.86830826798239	3.98047107764897	11.7619269254659
X192	J:DO	F	DO10	282	30.86	5.03883555163722	5.69669216377461	10.5353750362888	3.97908595031573	4.10247181586906	8.07233857069932	7.77488585125209	4.53975770278547	12.248499908152
X193	J:DO	F	DO10	282	36.46	4.94071221959966	5.67094449680554	10.3711652120271	4.09978353087087	4.18977923046072	8.28938628608898	7.46977409296961	5.14523808972918	12.5646587697398
X194	J:DO	F	DO10	282	35.2	5.09319276203285	6.39226853513466	11.0719675104258	3.96752441706412	4.35437136679912	8.31749060714829	7.77197047086516	4.29346014305479	11.9138375429582
X195	J:DO	F	DO10	282	23.49	5.01140745220277	5.15987014040001	10.0228177198753	4.01463883805256	4.13785270399999	8.14199606976078	7.26955982161231	4.22877641877648	11.4632347092782
X196	J:DO	F	DO10	282	25.5	5.17052734743459	5.11443220102321	10.0494159255063	4.03260151763102	4.03609340823524	8.06740509705568	6.77374342590565	4.30784458865452	11.0744446813373
X198	J:DO	F	DO10	282	54.22	5.20189004768605	4.91466495236432	9.99920548398876	3.64823587504975	3.65142437960859	7.29756294936878	7.17670711399037	4.17821433150575	11.2948638770018
X199	J:DO	F	DO10	282	25.33	4.40084283411488	5.23592040275064	9.42349750272057	3.5434799279804	3.77188944694831	7.30268101453158	7.27175013322102	3.97045652286988	11.1668650479891
X201	J:DO	F	DO10	282	30.96	5.20238854815074	5.49660699580004	10.4706167625348	3.57017156450499	3.98339365365765	7.55254261821805	7.70318116105288	4.16985011721045	11.7929746035511
X202	J:DO	F	DO10	282	44.63	5.00850716264836	5.88368937760937	10.5974929839143	3.64487654111905	3.93403736637058	7.57465015693794	7.92106526926776	4.19547673095681	12.0234042600255
X208	J:DO	F	DO10	282	27.63	4.60344356980701	5.5858070348419	9.95732597545489	3.7652257568438	4.0135707294129	7.77070942707292	7.13330568530468	4.52042309966667	11.5997941792085
X209	J:DO	F	DO10	282	28.97	5.32529898348512	5.15856436849815	10.2206359461608	3.9215621887202	4.05607568962908	7.97723636355348	7.07363767802677	4.16867484939759	11.2064512670158
X210	J:DO	F	DO10	282	21.98	4.72518084387673	5.40328457844177	9.80822548427144	3.68980351780417	3.8767931335061	7.56283511654194	6.93353445221122	4.71266909510948	11.6059704462832
X211	J:DO	F	DO10	282	21.73	4.71950003326069	5.27780072985782	9.74018768905974	3.46818035863189	3.81644468058952	7.2807571721628	7.19630981823323	4.13311323338715	11.3000685838627
X212	J:DO	F	DO10	282	24.66	4.29147187043895	5.51703743205219	9.64418845088833	3.63107077870977	3.79681445424977	7.41892680918204	7.38781936703924	4.38115566945526	11.6596762390729
X213	J:DO	F	DO10	282	34.25	4.58521483850812	6.18538463769436	10.4711126503111	3.63090209176728	4.24251399526272	7.87079887940227	7.06427986421829	4.47466479191459	11.4955154299405
X214	J:DO	F	DO10	282	25.69	5.26298237884903	5.63769488080406	10.6930945453178	4.00868432281715	3.92015624688609	7.92663074704505	8.07946780425543	3.77367526424837	11.8049661160039
X215	J:DO	F	DO10	282	24.16	4.96836135609455	5.72341455283346	10.4045590418837	3.92951969075102	3.8071248994484	7.72802853255602	7.16825292522522	4.40527524679219	11.5192013612056
X216	J:DO	F	DO10	282	39.65	5.33297437729996	5.65105530782783	10.6769597850555	3.70768795882286	4.03396826958269	7.72081278104838	7.46903608238707	4.41874133662517	11.813783263629
X217	J:DO	F	DO10	282	29.88	4.82672047273335	5.54679364579802	10.1767487432523	3.87110126449825	3.94212506143577	7.81284359244443	7.39527720913828	4.7456954179551	12.0981589508487
X218	J:DO	F	DO10	282	31.26	5.33093032017036	5.63829226899883	10.7500554500001	4.00715609878128	3.98907884103586	7.98598459803173	7.8191911346379	4.30343467476852	12.0481367854121
X219	J:DO	F	DO10	282	24.46	4.96982946045605	5.37654262371919	10.1701468713971	4.22645832819868	4.01341811925944	8.23646010128138	7.81832942513936	4.20786763099791	11.9712791714169
X220	J:DO	F	DO10	282	27.02	4.93770776003263	5.99080249470152	10.6283099499272	4.05909472666012	4.07731222743611	8.12882064016669	7.67681737440718	4.65302589719851	12.2710319451952
X221	J:DO	F	DO10	282	26.82	5.20778303330706	5.36818173499121	10.4246238720866	4.02195537021484	3.8924028568482	7.90945794602892	7.71819441320313	4.30414625680866	11.9492070866648
X222	J:DO	F	DO10	282	23.81	4.8217024092389	5.9790568098391	10.5565650441494	3.82958222264518	4.00914267643345	7.83632726473314	7.54426603454571	4.02012748554073	11.5394421442286
X223	J:DO	F	DO10	282	29.84	4.86953914258242	5.62455527546267	10.2446315861152	3.72466441441373	3.92546494061532	7.64555753362696	7.41521071851637	3.50384788482605	10.8637654613858
X224	J:DO	F	DO10	282	35.13	4.69045651059097	5.80251994608909	10.1824825890686	3.88815187460572	4.11410075229083	7.99656176115711	7.29235730062646	4.37233919086798	11.6322751428944
X225	J:DO	F	DO10	282	23.56	4.66852970822636	5.65528952200642	10.0942068382753	3.84824960209184	3.89570596939759	7.72937578333464	7.54231728316968	4.01097556711581	11.4877336755341
X226	J:DO	F	DO10	282	34.69	4.66312815408643	5.53140496271284	10.0111420586575	3.8673020311323	4.11722600788444	7.98345320021355	7.85514162825853	4.12391500882353	11.9251425567999
X227	J:DO	F	DO10	282	42.42	5.11314805816374	5.66203781923866	10.6038392173561	3.79633046506755	4.0160117031702	7.73579181467547	7.6927579579758	4.22819701527731	11.8704707151823
X228	J:DO	F	DO10	282	26.59	4.67955597730127	5.46967621806136	9.93459451770931	3.79213330461892	4.01890843389097	7.81009923112376	7.01581962424919	4.51133572237757	11.494769462673
X229	J:DO	F	DO10	282	38.47	5.28663444851398	5.78325901139891	10.7583247288317	3.9002628116577	4.26756077871189	8.16670833322704	7.26897000956807	4.60539357710066	11.8605596410962
X230	J:DO	F	DO10	282	24.47	4.65899755117598	5.80095453928088	10.1599496707566	3.95670317309752	4.26512016243388	8.21106265960747	7.31131486122709	4.55484357579928	11.8140943368504
X231	J:DO	F	DO10	282	26.03	5.2726174246513	5.4675994159605	10.5504202731989	3.89633481620869	4.03958228038494	7.92454415092755	7.17508536534584	4.65355240649549	11.7646865661606
X232	J:DO	F	DO10	279	44.79	5.34265178186486	5.90491146472564	10.9837823466489	4.11305847271833	4.37457997983807	8.44900289975095	7.3672298050217	4.59140773619595	11.9455158950964
X233	J:DO	F	DO10	279	27.45	4.36640027407859	6.13393200142493	10.221063318833	3.85031816867126	3.99260879626341	7.83320017617321	7.7565875228737	4.73561769994158	12.3748141400184
X235	J:DO	F	DO10	279	25.91	4.31862133325654	6.04518829130302	10.1472172599952	3.988464616867	4.15144854237651	8.12082969899012	7.46124151867503	3.42374429535852	10.8364431433935
X236	J:DO	F	DO10	279	28.22	5.55032128592774	5.51959293881613	10.8306464875974	3.64	4.17850750866862	7.81848610665773	7.69912495027844	4.57671006291637	12.233889406072
X237	J:DO	F	DO10	279	26.09	4.97182977996463	5.46751793850616	10.1748518130721	3.77253893286736	4.03654864952722	7.80751080690895	7.3717179137566	4.50766846606979	11.8617473417705
X238	J:DO	F	DO10	279	25.17	4.38920190938103	5.74674072627047	9.86636501304742	4.09529913437346	4.12510302901637	8.21538800057551	6.96711023308803	4.69795966351351	11.5568918832011
X239	J:DO	F	DO10	279	20.73	4.76757413036311	5.68873596945157	10.2077323664147	3.70752275785328	4.06904165621341	7.77512218553509	6.79658186149479	4.44610222554543	11.2248006663816
X240	J:DO	F	DO10	279	34.84	4.91139858726326	5.56733962044875	10.3015179627605	3.70818351757299	4.25476791376451	7.9619422881606	8.03446326769872	3.66114053267558	11.6224244458719
X242	J:DO	F	DO10	279	25.01	4.83710753671957	5.9178240819509	10.5320681128015	3.74369136014175	4.12020023785252	7.86005248074083	7.46033846417172	4.32657196866064	11.7316846616332
X243	J:DO	F	DO10	279	28.03	4.5687732447444	5.65950554573064	9.96167131419722	4.05441426102464	3.96737003567855	8.00926650823907	6.9628891273666	3.97261563708346	10.8891069422612
X244	J:DO	F	DO10	279	27.13	5.40329178060467	5.61578086022417	10.7148212787508	3.91092700008579	4.06150834050602	7.96709482810391	7.43731470357413	4.48956011208225	11.823888954147
X246	J:DO	F	DO10	279	23.88	5.39923480551185	5.31371196605944	10.532840193039	4.01585918577831	4.00547437889696	8.02057666255987	7.50446034035759	4.56464949366323	11.9841144854345
X247	J:DO	F	DO10	279	33.19	4.7256014100668	6.44783531130127	10.8893509977573	4.10262111338593	4.44058836191782	8.54236647539779	7.40429942668447	4.98697804286323	12.3586184502961
X248	J:DO	F	DO10	279	34.56	4.84498444507521	6.00451875111266	10.5847237510222	3.93559398312377	3.96010732177804	7.88564835634965	6.84480459911019	4.53449280515473	11.3422142899876
X249	J:DO	F	DO10	279	32.23	5.01241749420903	5.52876219784657	10.3177156523001	4.25174375991781	4.50685311497945	8.75251963722447	7.0817723770254	4.32501445084291	11.374623070678
X250	J:DO	F	DO10	279	22.73	5.05382222153416	4.93149373360433	9.81851511957226	3.68864134878955	3.74189123305315	7.41545851583029	7.53931197126104	4.22703797002109	11.7036671603391
X251	J:DO	F	DO10	279	24.28	4.95840482256441	5.09045378189581	9.78870468071518	3.60313058325673	3.92468470071164	7.52117344567987	6.69772349384476	4.39302287724523	11.0199432847905
X252	J:DO	F	DO10	279	29.65	4.53683113819355	5.92544772698183	10.232725860649	3.70752275785328	4.19576870191864	7.89775601041207	7.55918977139746	4.2026241801998	11.7253656659398
X253	J:DO	F	DO10	279	34.25	5.40945472511898	5.33898983788513	10.5274028981474	3.85921624167395	3.97970162198123	7.8385154844524	7.96724858404707	4.04624826227952	11.961349213195
X254	J:DO	F	DO10	279	31.39	4.91150042813838	6.01109154591093	10.6292665609742	3.8748967728186	4.01387593231281	7.88681336155484	7.46780590267315	4.63085845173441	12.067693441582
X255	J:DO	F	DO10	279	32.3	4.75444324614565	5.50282946943877	9.9777759234026	3.55883056635182	3.75039331270735	7.30259714074383	8.22805262501402	3.36964760768838	11.5458098460004
X256	J:DO	F	DO10	279	24.37	4.66566038560326	6.26181963287255	10.5698661382985	3.99444927367966	4.07956492778335	8.06679769177336	7.45664301143618	4.28231829737118	11.703248480657
X257	J:DO	F	DO10	279	25.49	5.20330949815617	5.39481866742715	10.4389158546232	4.0237824245354	4.1170772399847	8.11471810970659	6.98677500711165	4.15940801076307	11.1122657455624
X258	J:DO	F	DO10	279	23.6	5.05026018977	5.14604850407079	9.99160398148493	3.54831650223032	3.69113126290572	7.23527124577925	7.45598585030846	3.91452742997159	11.2633676136403
X259	J:DO	F	DO10	279	31.62	5.46704956988786	5.89207863783217	11.1265864923365	4.03108236085546	4.47562286168082	8.49923673043645	7.49572211331237	5.03294645312267	12.4930880890195
X260	J:DO	F	DO10	279	25.3	5.20968090198451	6.01805274733127	10.9321220634609	4.07701177334577	4.05607568962908	8.11947196558988	7.70421475557373	4.22689306701743	11.8852702956222
X261	J:DO	F	DO10	279	25.44	5.05176210638583	5.60193383305277	10.4169504566835	3.9402601436961	3.89287490166329	7.83257460864561	6.83396846641832	4.26339653328188	11.0753295662025
X262	J:DO	F	DO10	279	35.08	4.94226142285572	6.77239101477537	11.4073309186596	4.16529410726302	4.63944770419928	8.78771870282612	8.14913952512779	4.01418111200778	12.1268307896169
X263	J:DO	F	DO10	279	25.02	5.56395521988832	5.50264322691863	10.8276989108925	3.73451804119354	4.11469622208007	7.84827688094654	7.73982880947634	4.4686379356578	12.1631420693832
X265	J:DO	F	DO10	279	25.82	5.31805129478433	5.40536337187142	10.4626471799771	4.0037919526369	3.93699441198486	7.93095675186796	7.788109526708	4.46219116578391	12.1535200662195
X266	J:DO	F	DO10	279	39.63	4.72245311176014	6.17515695592113	10.507776162935	4.03533455862088	4.25721446488194	8.29064231528535	7.8359364469092	4.00226186049839	11.7787350763993
X267	J:DO	F	DO10	279	26.42	5.02856496016726	5.72795206166183	10.4453949858018	3.87679313350609	4.22863157534444	8.09688520358292	7.17918170824503	5.04534438864187	12.1895508530872
X268	J:DO	F	DO10	279	25.85	5.15623857703485	5.66275691053601	10.4312420505781	3.99352914099797	3.89790648938632	7.89015208978889	7.80633396672215	3.79858855366043	11.5330709266873
X269	J:DO	F	DO10	279	26.91	5.40112342447297	5.6424367901996	10.7359560218992	4.02043219069791	4.21586586598767	8.21792248685761	7.92183848610915	3.87426444631752	11.7150181391238
X270	J:DO	F	DO10	279	35.33	5.13587203330863	6.00152975816425	10.9230475716216	3.95190144107871	4.35409003122352	8.30090507113531	7.61963745856717	5.06388437861687	12.6526815339674
X271	J:DO	F	DO10	279	23.15	5.38701282316573	5.03641635097717	10.1443316279027	3.7895481260963	3.50629434018309	7.29437283116239	7.48869147448338	4.5694775412513	11.9144544566673
X272	J:DO	F	DO10	279	29.41	4.90890850852371	5.23426736336719	9.91103157313662	3.90041984919573	4.0160117031702	7.91565063655541	7.87779950239913	3.79762096581531	11.5860044881745
X273	J:DO	F	DO10	279	29.2	4.74523069460219	5.25140522208776	9.87731574370923	3.60262057397112	3.93948283407861	7.53581780565321	7.49866321420025	4.57068375628855	12.0221815823918
X274	J:DO	F	DO10	279	23.05	5.30774106101288	5.72304234208131	10.7454987312067	3.67233236513255	4.26626886166355	7.93033889565887	7.71533699847259	4.0202798410061	11.7124559764381
X275	J:DO	F	DO10	279	28.09	4.03537234732431	6.23803923966611	10.0491556010034	3.47082843136909	3.98585310818149	7.45565724802314	6.89650998694267	4.2904632617003	11.1384166289469
X276	J:DO	F	DO10	279	25.6	4.84165244498432	6.33363053935673	10.8392719659672	4.08061576235744	4.33675281748914	8.40408234133864	7.40454758915087	4.49664875212641	11.8408160614039
X277	J:DO	F	DO10	279	27.86	4.71753729520756	6.45601039563013	10.8657948135225	3.99214854433048	4.13726056709026	8.12731351677785	7.92098794343231	3.91405799650439	11.8083381557271
X278	J:DO	F	DO10	279	26.56	4.95835993776311	5.15524022348783	9.89466199558185	3.97369475425579	4.27559060247821	8.24760722876641	7.12153248956992	4.26727371983565	11.3681594816399
X279	J:DO	F	DO10	279	26.81	5.00635646809506	5.57907620411645	10.3378330936349	3.80664222117078	3.84442778576994	7.64940193740661	7.46198030016161	4.23528924632073	11.6562611930241
X281	J:DO	F	DO10	279	26.25	5.05373539189149	5.41500311854734	10.1716036442725	3.82157689965805	3.60907536635078	7.42948685980398	7.05699298568448	3.52945109046718	10.5481313510972
X361	J2:DO	F	DO15	272	25.64	4.48470732131781	5.6372046779853	9.89760497318293	4.01585918577831	4.00547437889696	8.0075839052738	7.6874215443151	4.28146003134445	11.8966024561637
X362	J2:DO	F	DO15	272	27.48	5.07509919336781	5.51435891658343	10.3547079175911	4.21354067264101	4.03472737616806	8.2322202351492	8.05463996712454	3.14396644384128	11.1767884474924
X363	J2:DO	F	DO15	272	30.19	4.79849670864792	5.95119691300204	10.5475266966581	4.15498796628823	4.16764621819079	8.31660688021263	7.80570624607409	4.67194285067786	12.4255422416891
X364	J2:DO	F	DO15	272	24.72	5.0802427203462	5.09658444351365	9.99107425346087	3.94383379467239	3.96350854672978	7.90512017618961	6.89117914438451	3.97230726404693	10.8069549365212
X365	J2:DO	F	DO15	272	29.58	4.9191382881324	5.41742624706111	10.0895232696227	3.97431126108663	4.29189060904399	8.26452206724624	7.32044056051274	4.37751927465774	11.6686556637858
X366	J2:DO	F	DO15	272	24.42	4.95591076039954	5.00865564574598	9.79072359254245	3.74009023955305	3.93574961093817	7.6756204960902	7.27377137391601	3.76717732526623	10.982808156387
X367	J2:DO	F	DO15	272	39.62	4.96677965373454	5.27006330215924	9.97663246271236	3.85540529646365	4.01402852506058	7.86534964257788	6.73820450862097	4.54447741770162	11.2512343767251
X368	J2:DO	F	DO15	272	30.72	4.86735495307962	5.49971804673558	10.1936387999183	3.7414001389854	3.57925271530246	7.31734412201586	7.5315088129803	4.16764621819079	11.6104026631293
X369	J2:DO	F	DO15	272	28.79	5.59437515315629	5.37425526601546	10.7235748957649	3.96489911599274	4.21601114799285	8.16835815816128	7.6946686088486	4.29859279299633	11.9257588857062
X370	J2:DO	F	DO15	272	35.08	5.33464346422965	5.13181634476041	10.3144878068215	3.76538842617863	4.19109472572501	7.95578563059614	7.66060376210648	4.16176344834735	11.7658839446937
X371	J2:DO	F	DO15	272	37.79	5.43469473042917	5.16617578771216	10.4377447334859	4.20655738104213	3.99306899514647	8.19844649918508	7.78834545972378	3.79874979434024	11.5277588888734
X372	J2:DO	F	DO15	272	28.64	4.45731145748833	6.05407269092491	10.2563326647075	3.66180966190216	3.9449207850095	7.58410508893436	7.37180100111228	4.24265836475199	11.5522270580179
X374	J2:DO	F	DO15	272	44.69	5.41118872819725	4.94953308600149	10.1738878247928	3.68963751607119	4.04473423107131	7.73032664251647	7.40256205647747	4.09724297546533	11.4593335321039
X375	J2:DO	F	DO15	272	25.15	4.37666673972117	5.75075927744302	9.84292699149811	4.03624516103767	3.6391585565897	7.67386473688454	6.85043976690548	4.71487804720334	11.5278120213682
X376	J2:DO	F	DO15	272	27.72	4.6518389009337	6.34903765896467	10.6761002365696	4.08796404093774	4.32147254995331	8.39788515044115	6.93185581211843	5.02868521583923	11.8961905667319
X377	J2:DO	F	DO15	272	27.55	4.8984231779601	5.75657173485834	10.3440535609011	3.85349841053555	4.04109824181497	7.89457566940745	7.59653210353251	4.13770467771686	11.7167956370332
X378	J2:DO	F	DO15	272	22.68	4.05574600101287	5.80893129396898	9.60193452518958	4.11722600788443	4.40458000267903	8.50860006111464	7.7871657231627	4.44458659494896	12.1804022922069
X379	J2:DO	F	DO15	272	39.72	4.8699439598341	5.19999578046114	9.82666367059105	4.06753610924353	3.71165057622616	7.7629021634953	7.79903359397817	4.22515384335293	11.9753204550024
X380	J2:DO	F	DO15	272	28.36	5.05177774509598	5.76922456773916	10.5807635568632	3.6809951100212	4.07099803488039	7.75121603362982	7.62397698055287	4.63099071473913	12.2186599101538
X381	J2:DO	F	DO15	272	26.24	5.25067345564194	5.23534299843936	10.2835708973288	3.83629378437054	4.07355495850983	7.9003923953181	7.63978730070413	4.54259012018474	12.1258205907889
X382	J2:DO	F	DO15	272	27.24	4.88159292068445	5.38471758907569	10.094665761697	3.98293233685937	3.94585225268256	7.91139368253154	7.276633837153	4.79704336023764	12.0288538523003
X383	J2:DO	F	DO15	272	46.96	4.41372833556548	6.12124121608265	10.154203250789	3.82029449126635	4.00210881911025	7.82161907791475	7.33039050801524	4.82771685168051	12.0540833330453
X384	J2:DO	F	DO15	272	30.37	5.3103463596618	5.45391628083654	10.511109779612	3.55573128905996	4.11558926522072	7.65996409913258	7.7677924792054	4.7339359944976	12.4161729208319
X385	J2:DO	F	DO15	272	31.22	5.46261529305789	5.7033073334264	10.8788749972206	4.19416261010467	4.14376941926068	8.33183803251119	8.26867129592173	3.78356313545843	11.9650355202147
X386	J2:DO	F	DO15	272	24.42	4.69168932867813	5.93701673295594	10.3291973793062	3.80969815077258	4.14879199285768	7.95501571337229	6.93786170228263	4.84645746912113	11.7381567973852
X387	J2:DO	F	DO15	272	36.33	5.10378419442963	5.92913701520444	10.7764662524749	4.13726056709026	4.15734590814861	8.28339906077209	8.21344933630201	3.98400865962914	12.1430834222614
X388	J2:DO	F	DO15	272	27.29	4.93725750045891	5.5354171610615	10.2087422185794	3.68698047187668	3.85063631105302	7.52727872474509	7.08229129590135	4.6493386626487	11.6798309063102
X389	J2:DO	F	DO15	272	20.86	5.17556979018826	4.43615821858891	9.38064367423356	3.57274404344896	3.92421648230574	7.49645749671136	6.4683749891298	4.05320552155945	10.477108379701
X390	J2:DO	F	DO15	272	24.08	5.02939424679859	5.41566501426546	10.202843425303	3.79842730613605	3.6582953680642	7.45171289033602	7.56072913150577	3.91421448058228	11.4088189572804
X391	J2:DO	F	DO15	272	24.65	5.56042321129208	5.05193900090896	10.4020868429121	3.82333950885871	3.9128058985848	7.73341612743036	7.45072647464662	3.81949276737108	11.2211986881973
X392	J2:DO	F	DO15	272	27.72	4.89261591445059	5.66855008966844	10.3426383236682	3.82285887785568	4.19387052732914	8.00666597280041	7.76187638396799	4.30556906807916	11.9878959788613
X393	J2:DO	F	DO15	272	25.73	5.56634764563114	4.61523156321742	10.0010169621995	3.85588187059718	4.0737053158028	7.92686255715337	8.28391664612821	3.21123807899695	11.4415744108929
X394	J2:DO	F	DO15	272	28.29	4.83453930215557	5.87798120993114	10.4965064477946	4.11335629383111	4.07340459566687	8.18438910365337	7.87748849570725	3.81885126706972	11.6537912286088
X395	J2:DO	F	DO15	272	20.86	5.63413087352419	5.00970785744812	10.450445322899	3.89570596939759	3.81001968498852	7.70230647273919	7.04900347566945	4.68777932501094	11.681246722846
X396	J2:DO	F	DO15	272	43.79	5.49434155408437	6.1716593161283	11.2979482793401	3.72877325671594	4.17117189768055	7.89891922986936	7.54524022149063	4.46836379450018	11.9917273568073
X397	J2:DO	F	DO15	272	32.03	5.04091644573914	5.78968615344687	10.5790705975235	4.0228690010986	4.20349854288068	8.22634031632536	7.9703230800263	4.65671021215622	12.5028896659932
X398	J2:DO	F	DO15	272	36.4	4.62373044365518	5.95714062330233	10.3329307259162	3.83868792688335	4.1111221095949	7.94368931920175	7.33949248926654	4.72344418830158	12.0219268422329
X399	J2:DO	F	DO15	272	35.26	4.71478353977996	5.71830983907091	10.1724732371704	3.86888549843492	3.91968748754285	7.78362544062855	7.21118922231278	4.49419625739687	11.6687081547188
X400	J2:DO	F	DO15	272	28.37	5.34884364509359	4.85296195067779	10.0489318619903	3.84092111348307	3.94693868713463	7.78338936453779	7.46550902484218	4.07641079872969	11.5263242189347
X401	J2:DO	F	DO15	272	35.28	5.24066198429001	5.91607925859612	10.9088950587209	4.10829039869384	3.73189295130501	7.83288739865447	7.28092542195015	4.99618104155564	12.2050174108848
X402	J2:DO	F	DO15	272	34.79	4.71866626549022	6.31121359531564	10.6529119770099	3.64504458134602	4.16176344834735	7.7965200570511	7.48885505267661	4.79052711087204	12.1827152145981
X403	J2:DO	F	DO15	272	23.75	4.50127150166273	5.50599217902899	9.76015798592145	3.72417104870332	3.81001968498852	7.52426740619976	6.52522413408153	4.36041569119276	10.8505080526213
X404	J2:DO	F	DO15	272	26.19	4.92550260922904	5.83879435594107	10.5437255876158	3.51728233157363	4.0336645869482	7.54028679825907	7.53118350593053	3.99076747004884	11.5025997061534
X406	J2:DO	F	DO15	272	29.72	4.74599479576015	5.83790379861843	10.2998547258937	3.8260619440882	4.16308779633579	7.9890518836718	7.99625537361083	3.96814188254402	11.856169280168
X407	J2:DO	F	DO15	272	28.15	4.64021272152679	5.46731639538028	9.86617095295441	3.9404155872192	3.71082537988518	7.6429935234828	7.48198168936546	4.41069438977583	11.8290162312848
X409	J2:DO	F	DO15	272	23.93	4.95450366434204	5.58778275284663	10.3059737160497	3.89334688924581	3.94321252280422	7.8327310052114	7.26500860288548	4.40861089233332	11.6422227259231
X410	J2:DO	F	DO15	274	25.39	5.03192336697449	5.53707364741079	10.29072904857	3.9121796993492	4.06060340343649	7.96817105740081	7.17260935782788	4.59634093600551	11.7107824247571
X412	J2:DO	F	DO15	274	26.3	5.32737626591486	5.07504149349608	10.2017489015428	3.8514315520336	4.04851824745795	7.89798866800909	7.83007183875091	4.05063575257021	11.8216612622761
X414	J2:DO	F	DO15	274	30.07	4.6956204315047	5.34284063120725	9.79471301535364	3.92827252109626	3.8021342690652	7.72192333554277	7.45803928656855	4.34521863661657	11.7694233078771
X415	J2:DO	F	DO15	274	28.58	5.34971445454053	5.28170494758358	10.42553997781	4.44444878472011	4.07701177334577	8.52003814545452	7.29680752110127	4.43838089848089	11.7097363334962
X416	J2:DO	F	DO15	274	28.76	4.62259870649149	5.96292505504395	10.3732373573731	3.91765554892208	3.89507702106133	7.81104026362686	7.3774487460097	4.89424662231073	12.1844244837415
X417	J2:DO	F	DO15	281	22.47	4.75956733456	6.03904421739131	10.4847646514638	3.78744636925726	4.56142795624353	8.34535349760572	7.54394127760814	4.56102510407474	12.0393895194067
X418	J2:DO	F	DO15	281	27.78	4.33090356074986	6.0586809068608	10.1323035363383	3.7803240601832	4.02941062687833	7.807275453063	6.90627251127553	4.4654842962438	11.311120634137
X420	J2:DO	F	DO15	281	26.51	4.40841520516594	5.55423316307225	9.76459962985292	3.75789834881147	3.84458710396838	7.58668900113877	6.41885114331218	4.90724464440077	11.2795611616765
X422	J2:DO	F	DO15	281	25.19	4.41164406634175	5.56114488962064	9.80037334262365	4.1989790425769	4.16602928458262	8.3523963627213	7.40082427841656	3.90842039704022	11.2929114934989
X423	J2:DO	F	DO15	281	29.74	4.7773894152566	5.79717409295243	10.3372993981727	3.97923987716247	4.21005047475681	8.17255620965681	8.05289078530189	4.32713819978054	12.3268091978419
X424	J2:DO	F	DO15	281	30.69	5.23356234514807	4.45549283914559	9.52231004634044	3.49754914189922	4.11186697255638	7.60394634384015	7.01162784237726	4.33689404989331	11.2925318241748
X426	J2:DO	F	DO15	281	24.09	4.86867393434977	5.28706203288656	9.97347266824402	3.60160033873832	3.94911065937636	7.55043376237419	7.56550725331752	4.49828300577009	12.0123956811287
X428	J2:DO	F	DO15	281	29.73	4.95409930837881	5.75179075573266	10.4622266476994	3.72285508716093	4.23036936921589	7.95193529903256	8.13529808919133	3.96860491860805	12.0770795310787
X429	J2:DO	F	DO15	281	29.48	5.35131579119101	5.38109177347211	10.5331389798129	4.08226652731053	3.90716649248531	7.989358547468	7.37387788073548	4.36813461331035	11.6886900463653
X430	J2:DO	F	DO15	281	28.29	5.01191298511803	5.9154599237903	10.6872273584662	3.80535477978072	4.20131229498594	8.00498282321705	7.80853059160301	3.93170128570318	11.7059696309191
X431	J2:DO	F	DO15	281	28.93	4.64648752166762	5.68946056852261	10.0956310474457	3.45544136109991	4.02119385257662	7.47354500889638	7.11060124040155	4.50957037865028	11.5074443296503
X432	J2:DO	F	DO15	281	21.67	5.0595583437959	5.20222482834611	9.972044323928	3.81419716323108	3.84984090580377	7.65940435020897	7.07216550994107	4.65394724937875	11.674165923097
X433	J2:DO	F	DO15	281	29.8	5.80027783527716	4.95255898089546	10.5611178053642	4.07099803488039	4.29032050084839	8.35415615128183	7.90171025791252	3.04439649191757	10.9312682246846
X434	J2:DO	F	DO15	281	28.38	5.13450254058416	5.53352878122955	10.4116144079715	3.78485798940991	3.46729721829554	7.25083098685937	7.01066687270191	4.21237759466076	11.1756375657051
X435	J2:DO	F	DO15	281	29.91	5.01249427023436	5.51831878987581	10.335980291338	4.14569053355409	3.60550967270926	7.74584081943336	7.92377119811015	3.86540101412519	11.7289694773241
X436	J2:DO	F	DO15	281	23.99	4.36334361869042	6.08151278457469	10.1918193024916	3.95933390862655	4.0304745378181	7.9747789938029	7.35049998299435	5.11934077787365	12.3939541712885
X437	J2:DO	F	DO15	281	26.33	6.00478400046335	5.07157424236794	10.8972257388819	3.86143755614409	4.0456427177891	7.90419034436798	7.84406144800001	4.24467902202275	12.0436622337228
X438	J2:DO	F	DO15	281	35.81	4.80174350137687	5.34977186769285	9.92587198292878	3.58882292681041	3.87347389303194	7.45902473517819	7.39850660606585	3.71560896758526	11.0711810571411
X439	J2:DO	F	DO15	281	27.35	4.73942931644197	5.79618287337003	10.2191908806773	3.74385496513954	4.13918470232968	7.86371413519083	7.09292076651079	4.4455511469333	11.4690038800238
X441	J2:DO	F	DO15	281	27.27	4.8957796477355	5.4019625712243	10.0387241186087	3.9565483694756	3.88010953453636	7.83194899115156	7.25370250286018	4.235	11.4460702863472
X442	J2:DO	F	DO15	281	26.53	4.88935877584774	5.83290487067363	10.4756849392165	3.98662137655434	3.54883431565916	7.50902956446437	7.44381790481202	4.55497804605028	11.9366934282489
X444	J2:DO	F	DO15	281	32.34	4.51931285026505	5.84555804189141	10.0796596254651	4.06648189470948	4.17557481072966	8.24084643710827	7.75792981406767	4.94789096484553	12.6474523126201
X445	J2:DO	F	DO15	281	27.72	4.595897667894	5.3746030966024	9.77099474569041	3.81708658534228	3.967987525182	7.78079205479751	7.67075126698813	4.26037850431156	11.8716574243026
X446	J2:DO	F	DO15	281	25.68	4.75885962162218	5.30979639836073	9.84872055819352	3.35507451482079	3.96010732177804	7.31399514629317	7.21679291652462	3.87505483832164	11.0117142171417
X447	J2:DO	F	DO15	281	30.1	4.71539559245458	5.66623151603337	10.1275160384969	3.66598895252018	3.5108332344331	7.17158455294226	7.45179508574947	3.79390959301879	11.2006562307751
X448	J2:DO	F	DO15	281	29.75	5.25167563536439	5.32031848527743	10.273621128966	4.00975373308636	4.02880255162747	8.02935395906794	7.75548193215612	3.42696294114774	11.119373858271
X449	J2:DO	F	DO15	281	29.99	4.48017327418066	5.92303590226154	10.1743046737822	3.92515286326533	4.06150834050603	7.98652145805669	7.79816965704133	3.63208273584179	11.3361644748125
X450	J2:DO	F	DO15	281	25.78	5.18067312733027	5.06665038537541	9.99611059610107	3.82205769187227	4.21949641545055	8.0285910968239	7.96909342397239	4.24482331787791	12.1452017274313
X451	J2:DO	F	DO15	281	18.88	4.84408958168098	5.71897775915714	10.2864576439648	4.09679447861374	3.83613412174288	7.91340634619505	8.57821368351244	3.51571472107735	12.0177992993726
X452	J2:DO	F	DO15	281	22.5	4.98466480037911	5.65971598221925	10.3290781581556	4.05199642151866	4.11469622208007	8.15777849662517	6.98782691542943	4.42608178867043	11.3732767925519
X454	J2:DO	F	DO15	281	30.76	5.29018782843047	5.73490021653349	10.8336551039676	4.3227479685959	4.53773346506822	8.84738803263427	7.40256205647748	5.04413025208509	12.4349537594637
X455	J2:DO	F	DO15	281	24.1	5.07802920877762	5.12573336571801	9.91544348454418	4.12436055649843	3.74254592490193	7.86013040604289	7.19928815925575	3.95515486422466	11.0559011392107
X456	J2:DO	F	DO15	281	24.03	5.1541023189012	5.60758403825355	10.5125632426551	3.93466008697066	4.32048029737436	8.25183918893237	7.62975917051122	4.0723519003151	11.6740085232109
X457	J2:DO	F	DO15	281	33.63	4.69035032236918	5.30806606606846	9.75730997225014	3.85588187059718	4.09754194609402	7.92972099130859	7.27755968714788	4.33731771951283	11.5494696847951
X460	J2:DO	F	DO15	281	27.38	4.38821639994893	5.58250013177295	9.70259446930634	3.80454990767633	4.20597491671075	8.00674247119264	7.4317124540714	4.48136697894738	11.8503818503878
X461	J2:DO	F	DO15	281	37.48	5.26678245206046	4.9336389755105	10.0142725913706	3.66598895252018	4.34874119717419	8.01377719929872	7.72763223762622	4.27931361318611	11.9425928926678
X462	J2:DO	F	DO15	281	25.15	5.91553690280815	4.84996056176727	10.5540514680108	4.05486744542901	4.15587235126393	8.20412243935937	7.30427443350809	4.71279906212858	11.9930042107889
X463	J2:DO	F	DO15	281	29.38	4.3762973541936	6.35070531043341	10.4123081447627	3.86175478247907	4.21179593522763	8.06391189187977	6.74783298548504	4.69691654173246	11.4262537605289
X464	J2:DO	F	DO15	281	32.56	5.10946137991812	5.63162521998765	10.4516854296385	3.90763675384496	4.32076382136307	8.225	8.36858709699553	3.97908595031573	12.3266104424534
X465	J2:DO	F	DO15	272	31.47	4.58439899274874	5.98213488764217	10.3614534634307	3.63680147932218	4.31068730018776	7.94507709213699	7.30796312251232	4.19693638264866	11.4651580887487
X466	J2:DO	F	DO15	272	25.86	5.38469165318835	5.46900251866521	10.625592004969	3.41371132347186	4.0179939024344	7.42676578330029	7.18284936498045	4.52759870129852	11.6547897878941
X467	J2:DO	F	DO15	272	25.67	5.71304673810316	4.54525586746782	10.1498382888168	3.61738164975718	3.84012369592439	7.4114101222372	7.48124488303919	3.79197178259543	11.2262738698109
X468	J2:DO	F	DO15	272	31.69	4.8036431544943	6.09472869128823	10.7224579082879	4.03457556627708	4.15041564183637	8.18476328307667	6.95620047152179	4.81577615758872	11.7170570110416
X469	J2:DO	F	DO15	272	28.09	5.01077728942928	5.63952109484514	10.4006817623699	3.80664222117078	3.78097209722579	7.58660826720347	7.23078315260526	4.06798783184021	11.2646726539212
X470	J2:DO	F	DO15	272	26.53	5.06981796666539	5.61537372383762	10.4067141824114	4.08856331735244	3.8641331498798	7.95008647751708	7.33473414651138	4.4455511469333	11.718154718214
X471	J2:DO	F	DO15	272	34.07	5.08530485845963	5.89181893902148	10.6769813205173	4.02652145157579	3.89287490166329	7.9127871195932	7.57966193177506	4.41735497781195	11.8912467807207
