# Supplementary material for: Developmental constraint through negative pleiotropy in the zygomatic arch
Source: EvoDevo. 2018 Jan 27;9:3. doi: 10.1186/s13227-018-0092-3 (PMC5787316; doi:10.1186/s13227-018-0092-3)
Supplement: Supplementary file 5 — Additional file 5. A.csv phenotype file with linear distance measures and covariates for the validation DO sample discussed in this analysis. [file 13227_2018_92_MOESM5_ESM.csv]

	DOSource	Sex	DOGen	AgeSac	MassSac	Avg_3_24	Avg_24_32	Avg_3_32	M36_M37	M37_M38	M36_M38	M21_M26	M26_M27	M21_M27
DO100	P:DO	M	DO19	153	32.5	4.69820168737298	5.51342155626211	9.88901102454276	3.82670223560705	3.90418685515947	7.72993046540524	7.17909639160807	4.61469392267786	11.7475454883137
DO101	P:DO	F	DO19	153	25	4.66094315150529	5.57293113224922	9.94110935308558	3.7477793424907	3.53118606136805	7.27705469266241	6.84265664782327	4.65276262020748	11.4394864395217
DO102	P:DO	F	DO19	153	26.5	4.38217751820944	5.25384260843934	9.42193847955001	3.56691042780724	3.67433327285373	7.22773304709022	6.69927794616703	4.67404000838675	11.3192943684666
DO103	P:DO	F	DO19	153	20.3	4.21904807144564	5.46991859972263	9.35991712193546	3.60432032427752	3.84060216632757	7.43336061280495	7.26905427136158	4.24381314386013	11.4210529286927
DO104	P:DO	F	DO19	153	25.7	4.96049609253194	5.53145657061471	10.360257141531	3.7057050611186	4.31068730018776	8.00766039489688	7.78024099883802	4.23225117402075	11.9567909574434
DO105	P:DO	F	DO19	153	24.5	4.03893825154539	5.6220856910817	9.3955879333517	3.60584941449307	3.61348515978688	7.21891439206755	7.50756118856184	4.22515384335293	11.624321485575
DO106	P:DO	F	DO19	156	20.9	4.09351395491597	4.91582058911312	8.78339254308855	3.5888229268104	3.74843300593728	7.31943645371691	7.04900347566945	3.98047107764898	10.9250469106544
DO107	P:DO	F	DO19	156	24	4.53841760770249	4.62114905914145	8.97712921446487	3.6327572173213	3.71659790668832	7.34474812365952	6.63912268300564	4.41360963384847	10.9865440426005
DO108	P:DO	F	DO19	156	17	4.30755750134058	5.0063433358104	9.09097310728271	3.48333532695318	3.44958693179343	6.92584471382372	7.29277724875784	4.24540045225418	11.4042546884924
DO109	P:DO	F	DO19	156	30.8	4.08200203401105	5.53538355913296	9.44897398682125	3.71956314639233	3.94165891472106	7.66116342339726	6.91876614722596	4.51092839668288	11.3911961619489
DO110	P:DO	F	DO19	156	23.3	4.75336846862166	5.11070885768278	9.68799523121581	3.57771225785417	3.81403657559809	7.38806808306475	7.11439034633327	4.91809160142428	11.9557151605414
DO111	P:DO	F	DO19	156	21.1	4.26355132976546	5.45569852198014	9.49917243763226	3.66649014726618	3.63410580473381	7.29487662678403	7.03108099796895	4.38283298792003	11.3588346673415
DO112	P:DO	F	DO19	156	20	4.82871258052051	4.99635224548587	9.58341021133966	3.40400866626394	3.76131958227429	7.16346633969896	6.56191664073844	3.77107743224665	10.3002924715757
DO113	P:DO	F	DO19	156	29.7	4.32968376115359	5.34446018757514	9.51550638040182	3.83757084625157	3.86254773433287	7.69976135993837	7.03804660399461	4.49119694513612	11.493330674787
DO114	P:DO	F	DO19	156	26.6	4.25458899229013	5.77629855589943	9.79652762883751	3.87868856702881	3.98708226652022	7.86262360793139	7.58701192828903	3.98984648827496	11.5035049006814
DO115	P:DO	F	DO19	61	NA	3.93535869858251	4.72032742551009	8.52390381659634	3.21961954274104	3.42016446972949	6.63736958440616	6.58762855662036	3.56330254118283	10.1002141066415
DO116	P:DO	F	DO19	157	41.9	4.21562461781908	6.04550977614258	10.0533872444579	3.75218936089318	3.98662137655434	7.73579181467547	7.59782205635273	4.20145808023834	11.7212904579658
DO117	P:DO	F	DO19	157	18.4	4.24460115455493	5.33008953760746	9.37691147101052	3.6582953680642	3.64638862437892	7.29370104953583	7.03439052086249	3.69428274499936	10.6844056924099
DO118	P:DO	F	DO19	157	26.9	4.41188156107285	5.58696657539289	9.82694505065468	3.62195044140585	3.81307290777399	7.42495117829067	7.02471885558419	4.28846417730171	11.2651076337512
DO119	P:DO	F	DO19	157	22.9	4.75302935301289	4.97762039623639	9.56840291996571	3.5749720278626	3.95174644935629	7.52304625799948	7.35041665485706	4.49051500387205	11.7548947251773
DO120	P:DO	F	DO19	157	24.5	4.58383820257545	5.21340736903038	9.54649545100425	3.74516354783072	3.72088027219367	7.45541078680444	7.91348374611334	3.46553026245624	11.2171041271801
DO121	P:DO	F	DO19	157	23.4	5.0026672120538	5.36644954421785	10.2131517185563	3.69113126290572	3.95561942052064	7.64163104317397	7.65492488532709	4.37093811440977	11.9437211538113
DO122	P:DO	F	DO19	157	20.1	4.28383376870265	4.96988709694754	9.05652577790027	3.4557958562392	3.68166063074803	7.12299445458158	6.81251422016865	3.53638586695513	10.3050485200216
DO123	P:DO	F	DO19	157	28.4	4.11396248630736	5.89571409129964	9.77788127686862	3.63410580473381	3.95856034436763	7.59048252748137	6.94077445246566	4.30613806095439	11.2228906704111
DO124	P:DO	F	DO19	157	22	4.30687707903619	5.09205567155063	9.16536781622113	3.56209910024974	3.69312198552932	7.24812734435592	7.44538111851905	4.34874119717419	11.7045568049371
DO125	P:DO	F	DO19	157	20.5	3.90919812915448	5.37659504093258	9.06104650669974	3.45171696406296	3.71626828956145	7.15456847056481	7.09784122110378	3.9140579965044	10.9641096309732
DO126	P:DO	F	DO19	157	29.8	4.01875326018409	5.781478718928	9.56096071657542	3.62144308252939	4.03472737616806	7.65556496935399	7.45968162859515	4.54259012018474	11.9506934945216
DO127	P:DO	F	DO19	157	23.7	4.29543328730629	5.21605973444858	9.33915254631805	3.75365821566109	3.63208273584179	7.38035398880027	6.89295654998637	4.59207469451445	11.4337023749965
DO128	P:DO	F	DO19	157	23.9	5.0694119703344	5.02768447505675	9.91114009664339	3.66063860548949	3.80277858940012	7.45376750375272	6.72118479138909	4.32076382136307	11.0036459866719
DO129	P:DO	F	DO19	157	20.9	4.32846669691926	5.66853401518363	9.68797452482521	3.28683358264455	4.2824613249859	7.56809751522799	7.16440681424499	4.41055552056654	11.5043567834104
DO131	P:DO	F	DO19	159	19	4.34853673116926	5.29456141975533	9.4773543483872	3.43820447326799	3.70686188035109	7.14300181996337	7.24161756791948	3.70355572389562	10.8602693336768
DO132	P:DO	F	DO19	159	28.7	4.44994542095612	5.37968765504494	9.65654175150927	3.65645319948171	3.50594495107952	7.15593809363944	6.79946505248759	4.57322916548034	11.328435461263
DO133	P:DO	F	DO19	159	31.9	4.18885103148588	5.70816870748435	9.70125177572169	3.70173607919311	3.93466008697067	7.59443546288992	7.7676347751423	4.57389877456859	12.2728786354302
DO134	P:DO	F	DO19	159	32	4.08422836049744	6.25783140439718	9.98011938270155	3.86334052343306	3.8396451658975	7.64659891716572	7.00568519132854	4.37065784522193	11.3337868781798
DO135	P:DO	F	DO19	159	18.4	3.94906329135473	5.78779710362297	9.44542462844813	3.27825029550826	3.66565478461898	6.93441778377969	7.30494524277903	4.14480397606449	11.3549515630847
DO136	P:DO	F	DO19	159	30	4.47712791041576	5.09015721138648	9.36751749436318	3.34282066524664	3.80937658941722	7.14257306577959	7.11370156810082	3.53031868249879	10.5727810910848
DO137	P:DO	F	DO19	159	27.5	4.24524792839697	5.71938340023735	9.77324840849264	3.68631591158436	4.1291100736115	7.81284359244443	7.11060124040155	4.2456889900227	11.2984965814041
DO138	P:DO	F	DO19	159	24	4.71268928544566	5.68683696690409	10.1926559508378	3.86365759352456	4.31892058273824	8.17360538563002	7.52996347932711	3.967987525182	11.451206268337
DO139	P:DO	F	DO19	159	25.9	4.78289103142601	5.13413930131412	9.66767353571095	3.73796067395044	3.73976269300607	7.4728893341197	7.29789867016527	4.07701177334577	11.2839044660968
DO140	P:DO	F	DO19	159	21.1	4.05335663370496	5.05158955820942	8.84159563331386	3.46906327414188	3.68681434303383	7.1489160017446	7.00306183037106	4.0324496277077	10.938437959782
DO141	P:DO	M	DO19	159	30.9	4.699573784836	5.15091277241851	9.59139247487777	4.19328630074313	3.62211954523867	7.80837371031894	7.02846711595068	4.15984975690229	11.1340715823099
DO142	P:DO	M	DO19	159	26.7	4.29638184381595	5.43721995362171	9.31835243053442	3.84124003415564	3.84761289632936	7.6797688767306	7.56882586667179	3.67433327285373	11.1499035870271
DO144	P:DO	M	DO19	159	29.1	4.11599269232325	5.68212661014213	9.55423567221534	3.77902765271703	3.57942383631779	7.3534158729124	6.73429469209657	4.32444794164527	10.9902786588876
DO145	P:DO	M	DO19	159	38.6	4.93338295527899	5.88338627040409	10.4355148413457	4.0160117031702	4.27329790676943	8.27666750570542	7.44044353516644	4.39120996992856	11.8037208116763
DO146	P:DO	M	DO19	160	34.2	4.6856423073737	5.63767188028389	10.0509746611236	3.85222662884727	3.71643310177918	7.5610531673835	7.07138600275787	3.86159617256906	10.9043397324185
DO147	P:DO	M	DO19	160	42.4	4.84106434064492	5.36216132674977	9.91331021729003	3.77026524265866	3.80760751653844	7.56413081589683	7.17636572367936	3.84840876207297	10.9623777074137
DO148	P:DO	M	DO19	160	32.5	4.68911856535174	5.93071285941984	10.2643254531275	3.52267653922412	4.32147254995331	7.8441395321603	6.91389542877241	4.63389954573899	11.477171907748
DO149	P:DO	M	DO19	160	40.7	4.2341843281927	6.13477389284779	10.052737522998	4.14967769832791	4.05683065951735	8.19074782910572	7.23349327780153	4.20087490887315	11.3855489547057
DO150	P:DO	M	DO19	160	34	4.827446568138	5.15888906103062	9.84880882956772	3.7477793424907	3.81194832074098	7.55416441441408	6.85258527856458	4.47343268642773	11.2861297617917
DO151	P:DO	M	DO19	160	37.3	4.12525064176674	6.19452535817885	10.0447438338708	4.12732964518222	4.0339682695827	8.15777849662517	6.79982536540461	4.35212017297317	11.1243303169225
DO152	P:DO	M	DO19	160	32.3	4.81313750839228	5.43609235487417	9.95486995180287	3.72417104870332	4.06060340343649	7.78433362594384	6.93618410943654	3.86920211413154	10.7757377937661
DO153	P:DO	M	DO19	160	34.5	4.89762974287733	6.00681900718004	10.5859022546631	3.57719862462235	4.08616568435496	7.65724493535371	7.08609553985832	4.6800641021251	11.7263058974257
DO155	P:DO	M	DO19	160	39.7	5.13309449030982	5.74542999706074	10.4898672047154	3.53846364966492	4.6186740521496	8.15439911949372	8.01140749182065	4.33124116160714	12.2882403134053
DO156	P:DO	M	DO19	160	34.6	4.59562421557187	6.0367466558677	10.321763450679	3.49894984245273	4.1973741791744	7.69411138468894	7.31005813930368	4.0179939024344	11.2767914319633
DO157	P:DO	M	DO19	160	35.9	4.32657552475494	5.5046878982672	9.58049606714584	3.98108653510571	3.95995265123208	7.93836727545407	7.36248938878692	4.39845711585324	11.7216562396276
DO158	P:DO	M	DO19	160	33.4	4.50995726957147	5.46492224304652	9.75165064083373	4.24193646817111	4.16132190535652	8.40211431724182	7.27503436418001	4.07175023791981	11.3271918408757
DO159	P:DO	M	DO19	160	36.5	4.70509972041386	5.09632063584272	9.57133092730493	3.21581249453385	4.41693898531551	7.63080271006924	6.85124441251369	4.0324496277077	10.8361040046688
DO160	P:DO	M	DO19	160	30.9	4.86018355186262	5.01383404073318	9.64894465381168	3.532053227232	3.83789004532438	7.36964042542104	7.2317148726979	3.60364052036271	10.7864185437058
DO161	P:DO	F	DO21	146	24	4.60783517865831	4.91720480174543	9.31467242801563	3.66682423903846	3.68913946605438	7.35483174518629	6.18153904784238	3.92093738792141	10.0447560945998
DO162	P:DO	F	DO21	146	25.4	4.67067732545766	4.92138060191251	9.3916474969331	3.45260408966913	3.75708331022883	7.20728104072541	7.2871479331766	4.13977656401888	11.3237306131857
DO163	P:DO	F	DO21	146	36.31	4.78951508706866	4.65968006687715	9.26892245048098	3.4557958562392	3.8511134753471	7.26972833054991	6.34446806280873	4.52110052973831	10.8441839250356
DO164	P:DO	F	DO21	146	34.64	4.14058370580667	6.21064252338266	10.0212384220375	3.81949276737108	3.81772838216655	7.63329057484385	6.77121111766573	4.58112431614773	11.3404320905334
DO165	P:DO	F	DO21	146	25.32	4.32788918879193	5.42103517255591	9.59491927916601	3.52319812102584	3.79197178259544	7.3103095009719	7.57020145042389	3.66180966190216	11.1504529055998
DO166	P:DO	F	DO21	146	24.71	4.47033624512055	4.79335408584564	9.0336440461462	3.81580266785378	3.64622064609371	7.46025636288727	6.18916391768711	4.75085518617438	10.9081586438775
DO167	P:DO	F	DO21	146	26.61	4.44869131071002	5.33775504714932	9.59588009695847	3.63360014310876	3.84777208264731	7.47903402853604	7.38143278774521	4.71318894168269	12.0239136723448
DO168	P:DO	F	DO21	146	25.41	4.69718819520345	5.96541781951129	10.3818121622081	3.89413340808966	4.01540159884413	7.90728935856024	7.45664301143618	4.09200745356115	11.4771185408185
DO169	P:DO	F	DO21	146	25.37	5.28972263896357	5.1679207269437	10.3083731397289	3.74369136014175	4.10873764068722	7.84921333637964	6.91486984693132	4.55659137952922	11.4262001557823
DO170	P:DO	F	DO21	146	33.09	4.4902811614377	5.71284396281292	9.97488835903393	3.9299872773331	4.13592794908229	8.05060867264085	7.73111893583329	4.06376980155127	11.715174988023
DO171	P:DO	F	DO21	146	19.78	4.51734001024278	4.70604356812452	9.00657302377352	3.14883311720389	3.55969099782551	6.706314188882	6.86330277636066	3.94523129866932	10.7163461590227
DO172	P:DO	F	DO21	146	34.81	4.80965388528288	5.36201145609198	10.0281527048438	3.94864533732773	4.0037919526369	7.93211510254358	7.36548369083796	4.40138046526314	11.7271415954614
DO173	P:DO	F	DO21	146	20.72	4.23326311799987	5.26651020568023	9.21714392540306	3.56484922542315	3.64840376055063	7.19979860829454	6.31485748057706	4.47356960379516	10.7378722287053
DO174	P:DO	F	DO21	146	29.82	5.04443236362631	5.20549739153889	10.0019529387407	3.20130442163815	3.81997382189983	6.79522994460085	7.7039762460693	4.63019708003882	12.2286313625033
DO175	P:DO	F	DO21	146	34.88	4.46898784966822	5.0573478549936	9.36636192197573	3.70041213920828	3.38777581902935	7.08168588684926	6.58232671629113	4.13370596438595	10.6870997001057
DO176	P:DO	M	DO21	147	31.97	4.46692344172991	5.19462657943878	9.4953061043816	3.72482885512878	3.90261771122922	7.62590486434233	6.60712494206066	4.51879685314576	11.0987533083676
DO177	P:DO	M	DO21	147	27.51	4.97489678981466	4.72607561260867	9.48759515615909	3.70024661340295	3.67099782075664	7.36065893789408	7.15456847056481	4.6047285479168	11.7122467955555
DO178	P:DO	M	DO21	147	33.94	4.75136682570956	5.41959130944068	9.98658026408209	3.67116466533442	3.82173717045011	7.49204411359143	7.02253871473843	4.46383803469615	11.4420561963311
DO179	P:DO	M	DO21	147	26.79	4.36073079549277	5.31773449292355	9.46653533165898	3.70768795882286	3.84586141195962	7.55335355984347	6.70494407135511	3.77059013948745	10.4497715286029
DO180	P:DO	M	DO21	147	34.13	4.59757905437632	5.26024171714161	9.66857240256228	3.85715244707803	3.79003298138684	7.64355447419589	6.91017365917818	4.50889121625262	11.3594278024908
DO181	P:DO	M	DO21	146	35.75	4.89718499788627	5.08712291034616	9.77191716407318	3.53101260263965	4.09440166568938	7.62526229057073	7.1015508869542	4.00057808322747	11.073172535457
DO182	P:DO	M	DO21	146	32.6	4.22994146714786	5.4415263668614	9.46622587322031	3.885	3.77270128687655	7.6564449975168	6.29980555255478	4.32444794164527	10.5640877504875
DO183	P:DO	M	DO21	146	32.7	4.37674026048698	5.39281991478596	9.56807725213804	3.92171837336645	3.67649969400244	7.5898369547705	7.5954032151032	4.28002920550783	11.805951888772
DO184	P:DO	M	DO21	146	41.99	4.77528595810966	5.88408183654125	10.3333403767968	3.84347173789531	3.84586141195962	7.68128407234103	7.20362582315323	4.91323213373844	12.0389316386463
DO185	P:DO	M	DO21	147	27.02	4.3339519043006	5.72388046953879	9.74064515222529	3.6194129358226	3.85492866341259	7.46682161297563	6.97378842523918	4.59833937416542	11.5375842358788
DO186	P:DO	M	DO21	147	30.89	5.19793080588293	4.79283063725405	9.77216962481315	4.03791406545508	3.85651721116346	7.89379978210747	6.78711278821857	4.84481423792492	11.5801349301293
DO187	P:DO	M	DO21	147	32.78	4.69554673183501	5.37532084335752	9.81346299067666	4.09395285756932	4.72253639477771	8.81346980479312	7.49572211331237	4.00868432281715	11.4905591682912
DO188	P:DO	M	DO21	147	31.2	5.35415359653093	5.12582558185348	10.2752626743164	3.42392318839077	4.52570436506849	7.93767283276402	7.49032709566144	4.37947770858581	11.8176192610864
DO189	P:DO	M	DO21	147	27.43	4.41267758137414	5.30976180342633	9.36788046486522	3.74908655541587	3.7376329407795	7.4862373726726	6.37634299579312	4.45546013336446	10.7928900207498
DO190	P:DO	M	DO21	147	26.71	4.63010406132163	4.76495811560902	9.22373730583346	3.6246551560114	3.96118984649815	7.58152029608838	6.76623418158136	4.38101586392928	11.0728959626649
DO191	P:DO	F	DO21	147	27.41	4.23987971561579	5.40954605482183	9.42248238263354	3.31688483369562	4.10336751948933	7.420165092503	7.82451595946995	3.67349969375254	11.4251280080356
DO192	P:DO	F	DO21	147	19.98	4.64448888326839	5.33030123164333	9.75567916666867	3.16106390318197	3.80680312073004	6.96324098390972	7.57206213656491	4.06648189470948	11.5178188039229
DO193	P:DO	F	DO21	147	30.11	4.3672910479891	6.18968306469974	10.3524550852822	3.94538654633485	4.23789157482822	8.17517889712513	7.49923496098102	4.20728534805996	11.6251118274191
DO194	P:DO	F	DO21	147	24.92	4.43342769244164	5.18719695450221	9.43767464689965	3.77253893286736	3.89774935058682	7.65004248354217	7.11154870615396	4.07159980842912	11.1085170027326
DO195	P:DO	F	DO21	147	42.47	4.73702165905399	5.30548410699041	9.73999337805679	3.9002628116577	3.78016203356417	7.65924441443149	6.8800599561341	4.82657487251571	11.6409600119578
DO196	P:DO	F	DO21	149	28.78	4.85714126535952	5.17603953302324	9.83106473431334	3.6623114285926	3.80937658941723	7.461569875033	7.27570786934165	4.47603340023284	11.7160637587886
DO197	P:DO	F	DO21	149	32.42	4.81507195179768	4.98150621735035	9.60543338484522	3.87679313350609	3.90951723362361	7.78433362594384	6.88450978646991	4.61110886880802	11.4587455683421
DO198	P:DO	F	DO21	149	26.52	4.83301778876569	5.28547680438221	9.81327409429799	3.66849424151109	3.67183196783295	7.33314734612636	7.15525331487293	4.07836364244289	11.1056494632237
DO199	P:DO	F	DO21	149	26.46	4.43347498960203	5.12509063621714	9.34766987827957	3.42553280527278	3.51275177033619	6.92699429767342	7.69323566518016	3.16880497979917	10.7848852566914
DO200	P:DO	F	DO21	149	21.36	3.8466117510862	5.24081628064284	8.85735511169214	3.5799371502863	3.63292581812511	7.20149984378254	7.29999657534166	3.87505483832165	11.0903065782692
DO201	P:DO	F	DO21	149	30.53	4.70404130760311	4.890998437842	9.41887308026894	4.06196073343896	3.85413414400693	7.91565063655541	7.36540053221819	4.3227479685959	11.6487971482038
DO202	P:DO	F	DO21	149	28.66	4.71318052563786	5.31804145423023	9.7695122218234	3.94367848588092	4.02241221159642	7.95847975432494	7.35949386846677	4.12629070716061	11.4409319987491
DO203	P:DO	F	DO21	149	23.52	4.53434583583454	5.83088624137781	10.0823636877715	3.83054173714372	4.03548633995953	7.86168874988065	7.5375244609885	4.10351678441797	11.5765376948378
DO204	P:DO	F	DO21	149	24.1	4.19582682794002	5.64920262465716	9.54916166812242	3.53361358951428	3.8214166221442	7.34966665910775	5.6976947092662	4.64076771666068	10.3178195370921
DO205	P:DO	F	DO21	149	26.15	4.20486645170695	5.79826485729609	9.77206513387315	3.51153100513152	3.78081009837839	7.26610452718649	7.978771835314	3.73008713034964	11.6173641588787
DO206	P:DO	M	DO21	147	31.57	4.19780659360995	5.36388700307967	9.39467741817745	3.78469615689292	3.73271349021057	7.49727450477839	7.43294860738321	3.62820203406591	11.0243333131759
DO207	P:DO	M	DO21	147	35.18	4.8481020806304	5.72896502218479	10.3525297118189	3.89303223721561	4.29146245468838	8.16888303258163	7.69968181160754	4.14436062620038	11.7760827527663
DO208	P:DO	M	DO21	147	31.55	4.50087167092791	5.67781473036198	9.83146933958812	4.33703527769835	4.07280308878296	8.40859976452679	7.19094569580386	4.94590992639373	12.0601793104415
DO209	P:DO	M	DO21	147	32.44	4.69430561902411	5.85091879536302	10.2997272348537	3.89947752910566	4.2005832928297	8.09529647387914	7.75279626973391	4.02012748554073	11.7304315777383
DO210	P:DO	M	DO21	149	38.88	5.21864983728427	5.49338892711811	10.4633667560501	3.8511134753471	4.01189169843853	7.84062497508968	7.17243856718202	4.70785779309444	11.8528625234582
DO211	P:DO	M	DO21	149	32.26	4.0550170074475	5.77976986264447	9.59352827778637	3.8596923452524	4.12034889299438	7.97861830143541	6.67849159616152	4.63442822794787	11.2667930219739
DO212	P:DO	M	DO21	149	37.1	5.24501028851358	5.02142188265283	10.0176872218336	3.67899782549542	4.27931361318612	7.95278253191925	7.2662731162543	4.47890611645299	11.6875371657163
DO213	P:DO	M	DO21	149	36.63	5.06880558758884	5.39452408170674	10.2483841666765	3.64420430272508	4.54259012018474	8.18311676563398	7.461569875033	4.00669751790674	11.434559458064
DO214	P:DO	M	DO21	149	37.23	4.81149747201817	5.35376737546163	9.91157675081497	3.80471089571862	3.78404875761399	7.57683311153149	7.96955456722645	3.87363201659631	11.6892140454352
DO215	P:DO	M	DO21	149	34.54	5.05023749935015	5.31997459512714	10.0620792542364	3.95283126379055	3.95546457448427	7.89317901735416	7.37470846881421	4.3180695918431	11.5946711898182
DO216	P:DO	M	DO21	149	27.86	4.74380465199275	5.17121098255413	9.71797670282466	3.9299872773331	3.94259115303629	7.85506365346583	7.20226526864986	4.5046781239063	11.6300107480604
DO218	P:DO	M	DO21	149	30.55	4.85230841567892	5.57750433272682	10.1775785595144	3.73697738821096	3.94569702334074	7.68000813801652	6.93088378202953	4.47835907448253	11.3847419821443
DO219	P:DO	M	DO21	149	29.33	4.30253501747085	4.96894797817964	9.11772314238271	3.6517598497163	3.78485798940991	7.42313612969613	7.12780821851991	4.27315457244411	11.3513369256665
DO220	P:DO	M	DO21	149	29.21	5.06623657704619	4.90057883444588	9.75903391671531	3.88767925631732	3.85635838583501	7.74362641144316	7.77331010574002	3.24010030708927	10.9684661644188
DO221	P:DO	M	DO21	150	32.45	4.8658353536631	5.03369342841872	9.68549852355187	4.01951800593056	3.81259098252094	7.83022828530561	7.11094578800879	4.31423805555512	11.3928091355908
DO222	P:DO	M	DO21	145	NA	4.56680124711069	4.97996614337036	9.37199249416973	3.59342802905526	4.18977923046072	7.77181285158103	6.9808111992805	4.07596000961737	10.9873802610085
DO223	P:DO	M	DO21	150	38.93	4.75465054009961	5.18863255681215	9.76117018974901	3.75740934687718	3.98585310818148	7.74236075108878	6.95347035659174	3.9232798778573	10.8407944819556
DO224	P:DO	M	DO21	150	38.76	4.26576782221851	6.32149803329854	10.2884175406618	4.00715609878128	3.80165095715006	7.80539236681924	7.24964826732994	4.72253639477771	11.8728956030111
DO225	P:DO	M	DO21	150	36.06	4.83117199310858	6.04981006493347	10.5234149057514	3.94957592660275	3.92749283894955	7.87476666320977	7.34774965550678	4.23687974811653	11.5499469695752
DO226	P:DO	F	DO21	150	29.95	5.00305179930128	4.75424913501022	9.49465868346432	3.51554049898447	3.68947150686924	7.19613959008578	7.49040886734496	3.38270971264163	10.776704041589
DO227	P:DO	F	DO21	150	35.45	4.29377892312743	5.65977646527743	9.7474927645459	3.74908655541587	3.85826385826579	7.59927299154334	6.25208165333755	4.68542687489625	10.8969789391372
DO228	P:DO	F	DO21	150	31.27	4.58381132969796	5.68698792223448	10.0535189047705	3.58130562784022	3.73123639025994	7.30762786408832	7.60426853813041	3.44550068930482	10.9649475602941
DO229	P:DO	F	DO21	150	25.35	4.57827523079031	5.52884085920633	9.8721885303281	3.58404101539031	3.80728577860922	7.38931153761973	6.9399801872916	5.05189568380029	11.9025217916205
DO230	P:DO	F	DO21	150	27.18	4.45997024335101	5.63520906304107	9.87970379336436	4.07039617236455	3.83038183475225	7.88906521712174	6.96192143018003	4.24713138482906	11.1761856194321
DO231	P:DO	F	DO21	150	28.28	4.2982098129704	5.45772268920997	9.48749410698273	3.65494528002814	3.78291554227688	7.43723234812521	6.97984598683954	4.18451311385208	11.0869923784586
DO232	P:DO	F	DO21	150	26.34	4.65144481690953	4.99663273067562	9.46620572404234	3.69229264820653	4.09440166568938	7.7714187893846	7.54402246815318	4.17352069600715	11.6454841032909
DO233	P:DO	F	DO21	150	35.15	4.58039916409427	5.30345716468549	9.70998517806191	3.72285508716093	3.96041664474838	7.68295841456922	7.61827080117267	4.02256448052732	11.5771725822845
DO234	P:DO	F	DO21	150	24.96	4.71961342620314	5.26049630675416	9.78812147038355	3.82670223560705	3.79051777465823	7.59758020688166	7.72247855289997	4.05924561957022	11.6870654999448
DO235	P:DO	F	DO21	150	21.88	4.82667504744462	4.96294134532886	9.57493814595695	3.5453807976013	3.71214560598045	7.24288616505879	6.93847966055965	4.70173903997234	11.6137784549216
DO236	P:DO	M	DO21	150	27.03	4.17933863772963	5.15329112728031	9.05682735168056	3.62955231399136	3.6138241517816	7.23383197206018	6.70485272023182	3.63612774803086	10.2699208857712
DO237	P:DO	M	DO21	150	33.28	4.50274977031675	5.35210019271644	9.65480579139397	3.83820921785147	3.77253893286736	7.60120714097439	6.71790331874462	4.12732964518222	10.8288099530835
DO238	P:DO	M	DO21	150	35.09	4.75017810869117	4.97365860829439	9.47061289975897	3.3406211997172	4.35029022020371	7.67218841009526	6.92195239798715	4.23109323934134	11.1168397038007
DO239	P:DO	M	DO21	150	30.06	4.41846748408248	5.26195228381868	9.45669546139851	3.82910237523104	4.04745907947196	7.87289971992531	7.26467136214709	4.04352259793364	11.2724453868715
DO240	P:DO	M	DO21	150	40.13	4.51553077589618	5.12687503886632	9.39705649641106	3.85333946077944	3.82269865409242	7.67402436795714	6.80387757091499	3.99751485300555	10.7706209198913
DO241	P:DO	M	DO21	153	28.8	4.72201586518851	5.05310181216764	9.51683704238531	3.58745731681925	3.76180807591243	7.34916661942019	6.56387652229991	4.50100544323155	11.0203323452607
DO242	P:DO	M	DO21	153	35.98	5.13358967754244	5.15720692683866	10.0397665465386	3.82349970576696	4.01570666259377	7.82889838993967	7.5241045978907	4.50141366683845	11.9637044848157
DO243	P:DO	M	DO21	153	43.24	4.99039318113455	5.56573990465813	10.3520768622386	3.84824960209184	4.03912738100694	7.87748849570725	7.70739417702248	3.9195312219703	11.5958333033896
DO244	P:DO	M	DO21	153	28.28	4.85814829077188	5.22252515365836	9.75096073514852	3.83246004545383	3.41855232518094	7.24745127613839	7.30083556861816	3.76864033837139	11.0266109934104
DO245	P:DO	M	DO21	153	30.92	4.08034792428357	6.10891480875104	9.91186149600603	4.01234968565802	3.87537094998659	7.88751228208236	7.276633837153	5.10496327117052	12.275673097635
DO246	P:DO	M	DO21	153	28.67	4.49316850499351	5.37668230417085	9.60459798524644	3.80229535938491	4.03609340823524	7.83046294927701	6.72701456814239	4.36546961964002	11.0608860404581
DO247	P:DO	M	DO21	153	32.26	4.84400174878479	4.8302437479183	9.42837544745978	3.55021478223501	3.72877325671594	7.2746975882163	6.61898028400146	4.15100590218805	10.729084303891
DO248	P:DO	M	DO21	153	33.13	4.14714244555385	6.15592434817588	10.0315261069433	3.5617551852984	4.10172524677117	7.65580498706701	7.22442731294322	3.98154806576538	11.1467719542476
DO249	P:DO	M	DO21	153	29.27	4.60686259561903	5.25442384944154	9.6230324409954	3.38488182954738	3.92655701601288	7.30846598131236	6.98484609708761	4.16544115310732	11.1167295100672
DO250	P:DO	M	DO21	153	27.74	4.54211321499003	5.04444803204573	9.28145262735137	3.69875654781441	3.1821140771506	6.87729961540138	6.74692522561203	4.44389750106818	11.0972079821908
DO251	P:DO	F	DO21	153	22.73	5.08428345664383	4.84703254793629	9.65122591333791	2.95413269844129	3.39662332324325	6.34128141624388	6.14247507117449	4.8622294269193	10.9089447243993
DO252	P:DO	F	DO21	153	31.43	4.71805226022726	5.57471835599165	10.0005372668505	4.02241221159642	4.08916250594177	8.10867745073141	7.32938776433612	4.86437046286567	12.1227894892224
DO253	P:DO	F	DO21	153	25.64	4.45393270725905	5.22572096403441	9.52098953952925	3.6146714926809	3.72581534700795	7.33615362434566	7.17021791858518	4.04821565631081	11.1781583903611
DO254	P:DO	F	DO21	153	33.42	4.46269949142269	5.61809398972079	9.88725253570888	3.56965684625287	3.88121437181715	7.45006879162871	7.24711321837875	4.36841504438395	11.5420427134888
DO255	P:DO	F	DO21	153	26.21	5.20627183673691	4.6659501688607	9.72688421856854	3.69411694454845	3.91921867213352	7.60676508116295	7.07813887967734	4.77310695459467	11.80013982968
DO256	P:DO	F	DO21	153	31.79	4.57624231630333	5.53402837014739	9.94108860039922	3.55418063694011	3.89806362185124	7.44932882882747	6.66003190683048	5.10772209502436	11.6857028029982
DO257	P:DO	F	DO21	153	33.48	4.37379628311616	5.4340366423728	9.52714890304878	3.76001662230368	3.52024146899044	7.27166590266632	6.81745737060379	4.47835907448253	11.2184145493024
DO258	P:DO	F	DO21	153	37.36	4.31127488327073	5.75759415833767	9.76815334182611	3.61162013506404	3.8457021465527	7.44875325138375	7.28252360106028	4.015096511916	11.264237657294
DO259	P:DO	F	DO21	153	38.69	4.50218881804906	5.92546979832959	10.1753998370448	3.9264010238385	4.02743404663565	7.94631046461186	7.40231382744612	3.79713707943235	11.1255966132159
DO260	P:DO	F	DO21	153	26.31	5.12683611513472	5.4097885661328	10.3325139396231	3.73369789886648	4.02758612570855	7.74963547529818	7.46107733507702	4.50875537149666	11.8701095192926
DO261	P:DO	M	DO21	154	30.3	4.16916692274216	5.55867735413461	9.40475726611989	3.70024661340295	4.16382336320839	7.85950698199321	7.22340985961616	4.07099803488039	11.2377255261018
DO262	P:DO	M	DO21	154	35.64	4.93935285833838	5.23037517140447	9.9902894063784	3.74221859329463	4.26167220700983	7.99885929367432	7.45138409961532	4.60632445665739	11.9865674819775
DO263	P:DO	M	DO21	154	32.58	4.81806453493476	5.26258210316901	9.88807760133829	3.7764335026583	3.66982969632107	7.44422930866588	6.50764742437696	4.2817461391353	10.7424915638785
DO264	P:DO	M	DO21	154	37.29	4.22769395928392	5.84023315565845	9.77145806597399	4.00608599508298	4.0179939024344	8.01752143745185	7.33281323913271	3.72844471596402	11.0294990820073
DO265	P:DO	M	DO21	154	31.54	4.40769732903775	5.13358023631078	9.30114648034222	3.56828390126122	4.01936562158757	7.5782880652559	6.93300439924857	4.00578019866293	10.8845498299195
DO266	P:DO	M	DO21	154	27.4	4.6050081336233	5.35671236062468	9.66715775947117	3.50978631828207	3.84952269768604	7.35174979171626	7.47952538601213	4.29645493401246	11.7103639994665
DO267	P:DO	M	DO21	154	30.65	4.70278076337896	4.70008326964821	9.17650003414191	3.49351899951897	3.76490039708888	7.25201351350092	6.85330029985554	4.83418297129929	11.6583103406969
DO268	P:DO	M	DO21	147	42.42	4.31878783070606	5.70730090972282	9.78513793617217	3.94538654633485	3.96118984649815	7.89620478457848	7.19562888148076	3.79633046506755	10.9537139820245
DO269	P:DO	M	DO21	154	30.42	4.83152827155618	5.38499659763054	9.98581308691004	3.8596923452524	4.16529410726302	8.02332537044336	7.14668804412226	4.38017693706544	11.5023867088531
DO270	P:DO	M	DO21	154	39.75	4.52853012046863	5.34097993703063	9.61751287442416	4.21891573748517	3.69560888082059	7.87842147895122	7.47280737072755	4.40861089233332	11.7879875296846
DO271	P:DO	F	DO21	154	31.38	4.44211596890186	5.30496280777772	9.53992975512307	3.39572157280305	4.11007907466511	7.50380736693047	7.48165422884538	4.60007065163134	12.0064795006696
DO272	P:DO	F	DO21	154	34.56	4.04150974360808	6.09526662961857	9.82034334101385	3.8673020311323	4.13311323338715	7.98429708866097	7.26821160946763	3.80277858940013	11.012103568347
DO273	P:DO	F	DO21	154	33.9	5.23351534835144	4.96548618569168	9.95838349424892	3.57908158610558	3.88578820833045	7.45927107698869	6.62129330267132	4.40416280353032	10.9771182466074
DO274	P:DO	F	DO21	154	32.14	4.15425227723725	5.52210365400408	9.43209284691332	3.70024661340295	3.59257567769978	7.27705469266241	6.87827921794398	4.20349854288068	10.9701971267612
DO275	P:DO	F	DO21	154	32.36	4.53512871805407	4.69967303801957	9.03168137957466	3.64622064609371	3.85651721116346	7.4917988494086	7.22637703140377	3.56553642528021	10.7406668787371
DO276	P:DO	F	DO21	155	23.38	3.83889971616173	5.36068608383848	9.02823250250516	3.61636557886506	3.68581741273221	7.30133891830807	7.54321052337796	3.07482519828364	10.5804832120277
DO277	P:DO	F	DO21	155	28.14	4.68592157557095	5.6555217620977	10.0975004400587	3.92031248754484	4.27544734501549	8.18536193457565	7.33748935263282	4.08676522447767	11.3873240930431
DO278	P:DO	F	DO21	155	34.86	4.53359511725376	5.69470541408694	10.0070269466639	3.95530972238585	3.94895555811913	7.90015980851021	8.00643647323827	4.13533553656774	12.0145880079177
DO279	P:DO	F	DO21	155	26.75	4.8360670304788	5.46041540277601	10.0794274845324	3.46287813819661	3.96366307851714	7.41900936783342	7.01965989204605	4.305	11.2671735586171
DO280	P:DO	F	DO21	155	30.12	4.60534008397409	6.33725681804963	10.7332904386116	3.88247665801097	4.38241371848893	8.25651409494346	7.08159939561679	4.70889849115481	11.7529666467663
DO281	P:DO	F	DO21	155	24.54	4.60625288553263	5.64446323714005	10.036252738957	3.70421719125647	4.02256448052732	7.72509546866574	7.06254557507419	4.05969826464973	11.0879867424163
DO282	P:DO	F	DO21	155	29.62	4.86943551949098	4.70396071687265	9.43337243533555	3.55021478223501	4.12539998060794	7.65772485794573	6.73174754428596	4.68228843622432	11.3634171797044
DO283	P:DO	F	DO21	155	31.96	4.74795248756346	5.14646818716948	9.67194286328887	3.58762804649534	3.79213330461892	7.37462541421597	6.58530371357313	4.27487426715687	10.8196430162922
DO284	P:DO	F	DO21	155	28.03	4.87820396353614	5.67964385579757	10.2915018524125	3.89806362185124	3.98277855271919	7.87935435172197	7.24204045832388	4.15233368119664	11.353441108316
DO285	P:DO	F	DO21	155	27.35	4.84226054135134	5.07770088991055	9.69501469710971	3.82942228018797	4.20480974599327	8.03156584982032	7.45237042825972	4.31210795319412	11.7348689809473
DO286	P:DO	M	DO21	154	38.62	4.53769183566487	5.34597980565756	9.60308748338096	3.99015350581904	3.91045713440258	7.90054744938602	7.24136382182251	4.3109714682424	11.5111695756774
DO287	P:DO	M	DO21	154	35.17	4.63348511355784	5.39500431024879	9.74888844419309	3.88547294418582	3.8071248994484	7.68885557153989	7.0071713265768	4.14923486922589	11.0983669969956
DO288	P:DO	M	DO21	154	32.41	4.36151393658942	5.57683834210391	9.56619528318195	3.73189295130501	3.68332390647361	7.40793830967834	6.8350438915928	4.49787449802682	11.2577106908998
DO289	P:DO	M	DO21	154	27.45	4.92159340246859	4.98591611671879	9.67717587646822	3.58062145444056	3.94290185016061	7.5214177519933	7.49433285890079	3.37328104373176	10.8342950855143
DO290	P:DO	M	DO21	154	33.46	4.28737626071822	5.7891012007959	9.72964304054902	3.69792847415955	3.76245930210547	7.45910685001898	6.89828601900501	4.59074068097949	11.4313450652143
DO291	P:DO	M	DO21	155	28.91	3.83558353606449	5.88489247416688	9.47199416574963	3.92015624688609	3.97970162198123	7.89667018432453	6.72737876144937	4.70160876722	11.413649723029
DO292	P:DO	M	DO21	155	34.99	4.8002988158117	5.39413692540464	9.89588217592497	3.88310764723308	4.27917048036182	8.15710273320129	6.99115691427392	4.73031182904468	11.6409073959035
DO295	P:DO	M	DO21	155	26.74	4.33019646505241	6.09818943934766	10.1028910150845	4.61933707365029	3.92171837336645	8.5181688172987	7.48615555542363	3.72811614625939	11.1447936275195
DO296	P:DO	F	DO21	155	30.93	4.40654853145272	5.52984203704341	9.66810147762269	3.66749233128033	3.80422791115359	7.46887207013214	6.96464823232301	4.53192563928404	11.4055436082635
DO297	P:DO	F	DO21	155	19.61	4.135542939295	5.17933938865587	9.09429755720094	3.63966344597959	3.51919735166984	7.14223004390086	6.30913226997184	4.48887792215382	10.7273144355892
DO298	P:DO	F	DO21	155	43.52	4.76394176919107	5.45835573007592	9.99551844471912	3.51414641129251	4.02971463009479	7.5295567598631	6.96508793914334	4.23687974811653	11.1645062586753
DO299	P:DO	F	DO21	155	23.04	5.20571344402732	4.45697806609746	9.5460530959083	3.87758301007212	3.6194129358226	7.49163533549251	7.17038876212441	3.9178118893076	11.053629494424
DO300	P:DO	F	DO21	155	26.24	4.21946940859936	5.73892550642491	9.75453435194875	3.88862443545272	3.74630818273137	7.63489521866541	7.94461452809386	4.16985011721045	12.0191243441442
DO301	P:DO	F	DO21	156	25.24	4.70988804637678	5.34324427157693	9.85026250398307	3.53240003397124	3.96057129717418	7.48075363850461	7.87779950239913	4.33067546694508	12.1035748851321
DO302	P:DO	F	DO21	156	28.14	3.83108173365546	5.68572577645201	9.31406918326006	3.70487854051924	3.87552899615007	7.57359888032103	6.62693368006652	4.5059016855675	11.0607752892824
DO303	P:DO	F	DO21	156	26.51	3.81954406035521	5.78552408860042	9.4148374962509	3.72153866028555	3.87932017240135	7.59758020688166	7.26290059136155	4.44417315144223	11.6110356988513
DO304	P:DO	F	DO21	156	26.02	4.35788038149679	5.6583901017413	9.82581013400144	3.8407616432161	4.10769400028775	7.94754364568072	7.81566535875226	3.88689143146551	11.6572595407325
DO305	P:DO	F	DO21	156	28.66	4.62977778096802	5.0295468280112	9.44874642680382	3.59904848536388	3.6138241517816	7.20447603924116	7.28756818149923	3.61331565186326	10.8401729690997
DO306	P:DO	F	DO21	156	23.06	4.33976465763659	5.44465830746161	9.54932398375032	3.63022726561299	3.82574175814312	7.43665583444602	7.70270407064947	3.82205769187227	11.4540942461637
DO307	P:DO	F	DO21	156	24.74	4.76030472455472	5.33414777889135	9.85694809399125	3.50629434018309	3.99843406848231	7.50233796892675	6.74810528963501	4.78605004152694	11.4598145709257
DO308	P:DO	F	DO21	156	25.44	4.43045589725901	5.43862693509941	9.68218193218853	3.63360014310876	3.99843406848231	7.62494098337817	6.97940720978508	4.41846409966178	11.3519844080231
DO309	P:DO	F	DO21	156	33.26	4.53363202602827	6.00872249100018	10.2808016632953	3.74581766774626	4.01189169843853	7.75524499935366	7.43822055333129	4.39190733053419	11.7744182446523
DO310	P:DO	F	DO21	156	19.01	4.16146842523972	5.74857669650481	9.693066195822	3.7057050611186	3.81130555059549	7.50062330743252	7.64667901771743	4.2413588624402	11.8350211237665
DO311	P:DO	M	DO21	156	34.21	4.47324908017975	5.53347406043293	9.76069068960305	3.91530969400889	3.99015350581904	7.90264038154338	7.31240384552166	4.213540672641	11.4666004116303
DO312	P:DO	M	DO21	156	40.94	4.70210542603644	4.97891164577532	9.54598587596668	3.71280554298229	4.1041137898455	7.80515694909462	7.7150988328083	3.31928456146803	10.9776204161011
DO313	P:DO	M	DO21	156	35.5	4.82109655548802	5.64688477390241	10.1758515607843	3.92343599412556	4.16514705622743	8.065051146769	6.77618439831739	4.576977714606	11.2961652785359
DO314	P:DO	M	DO21	156	32.76	4.61991927469851	5.87636260904115	10.2348196678626	3.8292623310502	3.98154806576538	7.80531389503331	7.50413386074636	4.45050839792489	11.9054546322264
DO315	P:DO	M	DO21	156	35.72	5.11974113045619	5.13965273384363	10.0043301099986	3.69312198552932	4.07986519385139	7.77015765605821	6.83576074771492	4.41319328831176	11.2022966395289
DO316	P:DO	M	DO21	156	33.36	4.2150781687471	5.99545829132193	9.83844095846568	4.01463883805256	4.04700506547743	8.05904926154444	7.0155577112586	4.37849860111888	11.3608296351983
DO317	P:DO	M	DO21	155	32.19	4.25599795336206	5.85322828852042	9.79139643543023	3.43713543521346	3.91530969400889	7.32479009938169	7.31985484828764	3.448876628701	10.7146313515678
DO318	P:DO	M	DO21	156	37.21	4.1160131040762	5.79331436093363	9.61143932184878	3.76457500921419	3.93590523259898	7.70007954504367	6.95452730241244	4.27215109751516	11.1726776110295
DO319	P:DO	M	DO21	146	31.36	4.37099478025327	5.13966714243825	9.26009123696124	3.83246004545383	3.58387011483396	7.41512811757154	6.33616011476983	4.28160308762968	10.5815830573691
DO320	P:DO	M	DO21	155	31.72	4.37812761847032	5.95467570179598	10.0778707406297	3.60941477250814	3.92951969075102	7.53711814953169	7.35041665485706	4.5959411440966	11.9083353160717
DO321	P:DO	F	DO23	139	29.2	4.32960830879221	6.00320681790208	10.0038894513586	3.8035838363312	3.9257769931569	7.72802853255602	6.88762295716019	4.05849109891841	10.9037218416465
DO322	P:DO	F	DO23	50	NA	4.46248731429667	4.60261268366185	8.94561349038288	3.40706618661863	3.36910225431049	6.77537083855932	7.35716317611619	4.05033331961704	11.3024532735154
DO323	P:DO	F	DO23	139	26.9	4.52377753604117	5.39517735417344	9.71160632315781	3.89963459826687	3.87742504763148	7.74528727678967	7.03778551818681	4.04306814189422	11.0374374290412
DO324	P:DO	F	DO23	139	23.7	4.95266198306503	4.67024705617313	9.47982849014732	3.75414770620443	3.92951969075102	7.67641843570294	6.95549602832178	4.58873893351975	11.5067523654592
DO325	P:DO	F	DO23	139	34.7	4.69691131608391	5.01123174742579	9.52807723630952	3.69974999155348	4.33124116160714	8.00635997192232	7.42767291956236	4.25347211111111	11.6238999479521
DO326	P:DO	F	DO23	139	29.5	4.20885870202003	5.75596475335057	9.68849411334341	4.0456427177891	3.95933390862655	8.00100306211665	6.73693179422206	4.14790609826211	10.8437320605039
DO327	P:DO	F	DO23	139	22.1	4.1225554170275	5.73777956380931	9.6708259893312	3.50489657479361	3.94880045076983	7.44579243600035	6.48709680828027	4.34705072434174	10.8109215610881
DO328	P:DO	F	DO23	NA	15.6	3.95073169956918	5.52429931481766	9.29378890305609	3.23934406940665	4.28031540893893	7.5192187094139	6.89642117333331	4.09754194609402	10.9471697255501
DO329	P:DO	F	DO23	139	39.4	4.91089471771667	5.46737266229443	10.2285557358885	3.72581534700795	4.15675654807928	7.87219950204516	7.72557117629499	4.27186434709718	11.9374630889482
DO330	P:DO	F	DO23	139	24.7	4.35274592996146	5.58965919555589	9.80862049102882	3.605	3.85333946077944	7.45541078680444	7.33565266353308	4.48587505398891	11.7630725152912
DO331	P:DO	F	DO23	139	20.4	4.2131066232708	5.38158992572955	9.36602223326184	3.62718899424885	3.83932611274427	7.46583719351018	7.21390670857338	3.85762880536736	11.0094890889632
DO332	P:DO	F	DO23	139	27.8	4.80785184038781	5.04776124849933	9.6906077653542	3.6246551560114	3.73796067395044	7.35258287950568	7.10172338239107	3.82205769187227	10.8417549317442
DO333	P:DO	F	DO23	139	24.3	4.34251580298968	5.39015635126922	9.49351589086589	3.56295874239374	3.77951385762773	7.33849098929746	7.01686717844937	3.96737003567855	10.9261681297699
DO334	P:DO	F	DO23	139	25.4	4.29701691858257	4.65513130932585	8.76855615566865	3.69046745006645	3.96644362118006	7.6512433630097	7.33181082680125	3.70719233382893	10.9786804762685
DO335	P:DO	F	DO23	139	26.5	4.41986357719433	5.50243266093443	9.69935458596256	3.96860491860805	4.00501560546273	7.97147571030609	6.64474792599388	4.78105636862817	11.3854413616689
DO336	P:DO	F	DO23	139	21.5	4.06493010357433	5.26159371708167	9.04965055098593	3.49316833261725	3.80905500091558	7.29521247120329	6.65672028855051	3.95530972238585	10.5703476764012
DO337	P:DO	F	DO23	139	29	4.58250964620643	5.5020083390383	9.7615920509838	3.96072594356136	3.84139948456289	7.77724887090544	7.05395456463961	4.13977656401888	11.1254314523078
DO338	P:DO	F	DO23	139	28.5	4.39726219008042	4.93153353149508	9.17533998849719	3.38777581902935	3.75561579504613	7.13682527458813	7.36614892599926	4.10724664465138	11.3270836935197
DO339	P:DO	F	DO23	139	24.1	4.34570595520929	5.09132352641087	9.27583729818629	3.5600351121864	3.69312198552932	7.23290052468579	7.1589332305868	4.19109472572501	11.2842301465364
DO340	P:DO	F	DO23	139	27.5	4.27470690297653	5.54289124021498	9.59013816148741	3.40940244031121	3.86492561377318	7.21721726152123	6.63764642023059	4.30229589870339	10.907765582373
DO341	P:DO	F	DO23	140	19.98	4.285271907598	5.42779833642769	9.51580967645104	3.32776201072132	3.90528488077374	7.2173021275266	7.0356094263397	5.08332076501179	12.0356242048346
DO342	P:DO	F	DO23	140	37.55	4.74792269954737	5.04524461693843	9.54278727821645	3.61856670520249	4.02941062687833	7.64739988492821	6.8053177736238	4.26167220700983	11.0103791941967
DO343	P:DO	F	DO23	140	19.94	4.46369104038987	5.04947939365903	9.27004004413527	3.32260440016563	3.38651000293813	6.70704480378654	6.68078401087777	4.13326142410567	10.7383855862974
DO344	P:DO	F	DO23	140	22.04	4.13368206807556	5.20776517784906	9.17709345633231	3.70239787165021	3.80213426906521	7.50299107023326	7.36248938878692	3.99337576493873	11.2646726539212
DO345	P:DO	F	DO23	140	23.11	4.27023419660083	5.61781238459719	9.69622515102637	3.53569300137894	3.93403736637058	7.46780590267316	7.59991776271296	4.58873893351976	12.0702309422811
DO346	P:DO	F	DO23	140	29.86	5.04721770187879	4.83036137173301	9.70727186027595	3.66515347564055	4.02515217103652	7.68407444003505	7.09076159520259	4.58433201240922	11.6313799697198
DO347	P:DO	F	DO23	140	21.59	4.2174313927607	4.83908357583877	8.87865794046033	3.44816617929009	3.41012096559638	6.85794612110652	6.80063599966944	3.91530969400889	10.6281348316626
DO348	P:DO	F	DO23	140	28.64	4.6352285760116	5.11206778262938	9.53986237432311	3.74908655541587	3.94383379467239	7.68686379481255	6.95866546113549	4.37849860111888	11.3285976625529
DO349	P:DO	F	DO23	140	23.51	4.6715644695016	4.90715105414017	9.36015826236975	3.72120948080056	3.67233236513255	7.3929577977965	7.24043334338491	4.51540695840364	11.633644098046
DO350	P:DO	F	DO23	140	21.07	4.20664414022174	5.43314409662917	9.48128281658251	3.48702595344514	3.53222663485796	6.97852957291147	7.23019017730516	4.24092560651563	11.3700989441605
DO351	P:DO	F	DO23	140	20.45	4.2421761849976	4.98021731682092	9.10958495831951	3.39138983309203	3.8968063847207	7.27705469266241	7.42445620904319	4.13844475618559	11.4710864786209
DO352	P:DO	F	DO23	140	27.78	4.72081849577353	5.067472380716	9.64844782600613	3.74843300593728	3.83102140427328	7.57642890813344	7.25589760126203	4.70108764011053	11.8728440148096
DO353	P:DO	F	DO23	140	25.86	5.02239942849517	4.93307671679551	9.80804934270151	3.65377202353951	4.10933388762704	7.75745609075553	7.37238258638278	4.25994718277117	11.5931391348504
DO354	P:DO	F	DO23	140	21.92	4.96503931142557	4.8896785897195	9.69824834449916	3.65024999143894	3.76864033837139	7.41298016994515	7.36905862373207	4.0438255402527	11.3686982544177
DO355	P:DO	F	DO23	140	24.91	4.0960504522595	5.68497965910212	9.59352851881376	3.73140054135173	3.99874042668438	7.72929653978937	7.92493059906521	3.787284647343	11.6434853029495
DO356	P:DO	F	DO23	140	23.65	3.77530056341093	5.89325579588283	9.4829724605208	3.5259785875697	3.94259115303629	7.44357105158539	7.17175536392591	4.39023347898492	11.5073378763292
DO357	P:DO	F	DO23	140	28.12	4.44334569072087	5.23662370194829	9.45631042242392	3.43660079147986	4.06783726321494	7.49400593808145	7.50911113248432	4.20612054035545	11.6213704011188
DO358	P:DO	F	DO23	140	20.71	4.94485454723104	4.51233475592951	9.29541381472859	3.36637416221073	3.82558165512122	7.1834462481458	7.41364114319003	3.76912788321118	11.0890914866819
DO359	P:DO	F	DO23	140	19.84	3.84661238654772	5.52763640648359	9.19137401991685	3.49246689318596	3.56055122137008	7.04691776594562	7.64459613060102	3.65846279193871	11.1984686453104
DO360	P:DO	F	DO23	140	26.39	4.60903741405111	5.41541711422819	9.814262664368	3.71610347003417	4.13918470232967	7.8552196022772	7.71922599746892	4.47521228546758	12.1124780701556
DO362	P:DO	F	DO23	141	17.06	4.14087413769614	5.38253920525903	9.32202965314861	3.7634359301043	4.2975952578157	8.03225217482619	7.39030615062732	4.38185463017659	11.6606742943965
DO363	P:DO	F	DO23	141	22.95	4.48932875878647	5.57978281752359	9.81210408569877	4.10873764068722	3.58762804649534	7.6877402401486	6.73684087685022	4.59687393779729	11.3093335347402
DO364	P:DO	F	DO23	141	27.56	4.00646794455056	5.53626342063184	9.34093756565502	3.66649014726618	3.64151410816984	7.30628667655465	6.5417237789439	4.63032936193528	11.102119167078
DO365	P:DO	F	DO23	141	26.47	4.45415198543488	5.33128729660401	9.55172904425751	3.87679313350609	3.77837928217907	7.64980228502672	7.77331010574003	3.71956314639233	11.4128984048751
DO366	P:DO	F	DO23	141	27.21	4.40571106860089	5.49411516198549	9.65481120212877	3.86492561377318	4.235	8.09544779490301	7.24051793727493	4.69795966351351	11.8286019884008
DO367	P:DO	F	DO23	141	23.47	4.32003821957204	5.11596345066143	9.27041528443384	3.83485658141214	3.86682686449756	7.69626045557191	6.66802819430152	4.82111501625921	11.4420561963311
DO368	P:DO	F	DO23	141	24.12	5.15623238229696	4.47662578592068	9.48251437432654	3.83948564263496	3.81772838216655	7.64491661171003	7.16218367538839	4.03654864952722	11.1246056109868
DO369	P:DO	F	DO23	137	20.52	4.67996891599272	4.81764378715317	9.3597767881646	3.34904463989359	4.36939641140513	7.71692458172296	7.23510193431993	4.43741478791424	11.5945655373541
DO370	P:DO	F	DO23	141	37.13	4.38830520057327	5.30111552996681	9.49200383740949	3.8838962396027	4.11097312080729	7.98015350729546	7.26264758886179	3.85143155203361	11.0998569810606
DO371	P:DO	M	DO23	141	35.61	4.74176695358462	5.38055596458909	9.84687481884056	3.71214560598046	3.99874042668438	7.70413525322602	7.15859099264653	4.21063237530896	11.3109040310667
DO372	P:DO	M	DO23	141	39.86	4.8806781326026	5.74026973223778	10.2964227994742	4.20072910338194	4.07355495850983	8.26852314503624	7.08523111831929	4.47247414749376	11.5292465061686
DO373	P:DO	M	DO23	141	33.58	4.19585003412362	5.76736587576498	9.66423817708778	3.70636614489179	3.93497141031546	7.63978730070413	7.14248731185432	4.5722915480096	11.6349076059933
DO374	P:DO	M	DO23	141	30.29	4.42603394335945	5.53476312245417	9.68980321257513	3.84124003415564	3.84203722001753	7.68064613167408	6.8961547256424	4.38073623949217	11.2204344835661
DO375	P:DO	M	DO23	141	29.96	4.57210205570794	5.25864446088839	9.51524224320602	3.19958200394989	4.33435116251556	7.53346036028597	6.26363113537188	4.49978055020464	10.7272573382016
DO376	P:DO	M	DO23	141	35.56	4.38867022338058	5.67085397230414	9.77117130789437	3.85095442715179	3.99797448716222	7.84609138361261	7.55789322496686	4.63918365663616	12.1091401428838
DO377	P:DO	M	DO23	141	37.65	4.72950406279697	4.90996420602215	9.45209631930393	3.7834012475549	4.12183514954201	7.89356700104585	7.45565724802314	3.85635838583501	11.2615729363176
DO378	P:DO	M	DO23	141	31.96	4.05163560938496	5.79068743040299	9.54441584936809	3.93388167081828	3.77367526424837	7.70524821144654	7.29991267071052	4.00409790090103	11.2683150914411
DO380	P:DO	M	DO23	141	32.85	4.69033134722385	5.78078222498501	10.1924818337376	3.75039331270735	4.0160117031702	7.75595577604721	7.09490662376891	4.68281165540533	11.711200835098
DO381	P:DO	M	DO23	142	36.23	5.00665975145423	5.13174574318678	9.85981349656893	3.88815187460572	4.03214583069611	7.91843576724595	7.05864186653495	4.7456954179551	11.7555199799924
DO382	P:DO	M	DO23	142	31.42	4.55288773689645	5.48983423732422	9.83267911763917	3.75218936089318	4.1338541338562	7.88199689165125	7.10767191139265	4.58232746538263	11.6587831697823
DO383	P:DO	M	DO23	142	40.36	4.98872134372026	5.83062939852035	10.4973157968464	4.31750217139494	3.75545270240486	8.06201277597598	7.05048048008077	4.70069675686488	11.7300138533593
DO384	P:DO	M	DO23	142	44.1	4.04876127668674	6.09358482074196	9.88301951421633	4.13785270399999	3.32131374609506	7.45639658280057	7.33364847807693	4.54919223599091	11.7898579295936
DO385	P:DO	M	DO23	142	34.57	4.4310774299056	5.02087239941554	9.24641258372864	3.84267484963274	3.41693942000733	7.25243579771652	7.44842433001773	4.57121974969482	11.9290454354068
DO386	P:DO	M	DO23	142	32.78	4.29509415512242	5.16386922914257	9.3184789970885	3.75267904303046	3.83980468253269	7.59201554266059	6.95910554597356	4.86084354819202	11.7596874958478
DO387	P:DO	M	DO23	142	36.38	4.10217100258539	5.79660880911031	9.64364372223356	3.61602682512174	4.30115682113545	7.9036478919547	6.53647840966372	4.37947770858581	10.8815106947519
DO388	P:DO	M	DO23	142	39.41	4.68416712021713	5.51558165289878	9.98585964464909	3.75153635194969	4.1057551071636	7.85623319409499	8.14447819077441	4.35830815798975	12.4535587283314
DO389	P:DO	M	DO23	142	43.85	4.98712651858695	5.03085541296539	9.73521340572096	4.04609688465316	4.1338541338562	8.17937344788707	7.65060291741769	3.62279588163617	11.2011483786262
DO390	P:DO	M	DO23	142	37.6	4.82672798757505	5.17381527762083	9.76821618802526	3.91968748754285	3.78922485476911	7.7067583976663	7.22145934005032	4.48464602839511	11.6602540709883
DO391	P:DO	M	DO23	142	33.85	4.25455008480832	5.33166923664168	9.35434772765505	3.65024999143894	3.93014312716471	7.57473101832666	6.97457884033151	4.20291565463786	11.1129271571445
DO392	P:DO	M	DO23	142	35.54	4.57512570264381	5.65758343692494	10.0357990690944	4.02621720725547	3.8748967728186	7.896049645234	8.04878251662946	5.28268161069736	13.1771630102993
DO393	P:DO	M	DO23	142	29.05	4.13129319953227	5.62638896527438	9.57248473115884	3.81644468058952	4.11767227933453	7.93080229232831	7.61368668911454	4.44224323962567	11.9664175925797
DO394	P:DO	M	DO23	142	31.76	4.08888288184068	5.11687981473367	8.91623404394599	3.72647286317773	3.93621645746267	7.6598041750426	6.50463488598707	3.84267484963274	10.2924401868556
DO395	P:DO	M	DO23	142	33.42	4.06881291833958	6.19024686222625	9.96103246500008	3.61517980189091	3.99030700573277	7.59532257379501	7.06427986421829	4.34845949733926	11.3459398024139
DO396	P:DO	M	DO23	142	27.95	4.43285108266548	5.45265995134392	9.65209051367982	3.52476240334012	3.72022176758322	7.24204045832388	7.14463085120568	4.28446321025166	11.361853942029
DO397	P:DO	M	DO23	142	30.36	4.04280195646567	5.45079105957642	9.2571820686194	3.59581353799109	3.63208273584179	7.21152896409631	7.39867217816819	4.14022040476108	11.4630744130883
DO398	P:DO	M	DO23	142	34.41	4.22507409582925	5.60557914345184	9.54339900061793	3.91170998413737	3.96350854672978	7.87515555401924	6.89011248093963	4.60140196027254	11.4450535166945
DO399	P:DO	M	DO23	142	37.04	4.26826618737868	5.28848443290984	9.36470096708807	4.03427192935727	4.03882408629046	8.070213751816	7.48140862404935	4.53246621609031	11.9204163098442
DO400	P:DO	M	DO23	142	39.5	5.02950000827962	5.42787210320417	10.1614891867199	3.74385496513954	4.25131156232991	7.9950297060111	7.09965316054242	4.54043224814555	11.5901272641848
DO401	P:DO	M	DO23	143	33.43	4.92284701663469	5.03892626415196	9.70589757781987	3.76066815871861	4.01463883805256	7.74758026741253	7.11645628104326	3.92515286326533	10.9868227891415
DO402	P:DO	M	DO23	143	34.5	4.31623274259147	5.32070923245347	9.41537292550857	3.79971709473219	3.83868792688335	7.63778272799115	6.88575522364831	4.93202037708686	11.7616665485806
DO403	P:DO	M	DO23	143	33.32	4.71649068024455	5.57359515351556	10.0477096027994	3.7414001389854	3.93185706759541	7.66452053294921	7.01442264195707	5.05322916559303	11.9985186585678
DO404	P:DO	M	DO23	143	33.42	4.46923143485001	6.12750187103166	10.228301034531	3.92764878776094	4.08721482185608	7.93458568546588	7.43698527630652	4.38311247859327	11.7798270360816
DO405	P:DO	M	DO23	143	33.26	4.55579448344617	5.52713426730419	9.84731939014596	3.60669862894032	3.87742504763148	7.47903402853604	6.85874988609441	4.42884860883729	11.2461704593164
DO406	P:DO	M	DO23	143	41.33	4.27102966185995	6.24037928117471	10.2889824400674	4.04518849993421	4.14893962356649	8.18596054229435	7.67083111533555	4.32529767761711	11.9465413404885
DO407	P:DO	M	DO23	143	31.09	4.05960332683186	6.08038783232121	9.94255466395731	3.82974215842268	4.086915095766	7.91387073434991	7.37279797634521	4.16102751733271	11.5010021302493
DO408	P:DO	M	DO23	143	33.15	4.19602899934938	5.394113988421	9.3684565317809	3.93963830827146	4.1770414170798	8.11403876007504	7.40396853045716	4.29203331767124	11.6461152321278
DO409	P:DO	M	DO23	143	31.62	4.47370349181714	5.19227073801468	9.45889210346979	3.83741123675845	3.80390588737419	7.63682034619121	6.76587207978395	4.54312942804847	11.2156297192801
DO41	P:DO	F	DO19	149	22.5	4.60034795067902	5.08831076202832	9.48640418400475	3.5754859809542	4.00363896973741	7.57885380516078	7.04370108678669	3.92031248754484	10.8998451823868
DO410	P:DO	M	DO23	143	37.16	4.68247281038007	5.43665514753864	9.8790648367513	3.93325882697796	4.24005896185419	8.17090723237022	7.53516754956385	4.17557481072966	11.6461678246537
DO411	P:DO	M	DO23	132	25.1	4.34572906347403	5.30223220647988	9.35559465403552	3.96814188254402	3.81676564646036	7.78433362594384	6.96016163605415	4.42359017089061	11.3578100882168
DO412	P:DO	M	DO23	52	NA	3.79931377414743	5.2288501550237	8.77616915379282	3.68432151148621	3.12932101261599	6.80720757726691	6.44275756178983	4.62768300556553	11.0148842481435
DO413	P:DO	M	DO23	143	30.06	4.48927485443746	6.14778425507845	10.4371657727544	3.65511285735475	3.87015180580814	7.52369756170462	7.62405731877719	4.46658146684912	12.0028059219501
DO414	P:DO	M	DO23	143	43.67	5.35673013623959	5.04546266076975	10.1029707725046	3.9712277698465	3.9257769931569	7.89255820377652	8.35004940105147	3.43285595386698	11.7306404343497
DO415	P:DO	M	DO23	143	35.43	4.44120677223317	5.91254553348529	10.1259832604041	3.71330041876496	4.06120671722088	7.77409801841989	7.46329350890075	4.16426464096604	11.5778603377308
DO416	P:DO	M	DO23	143	35.29	4.52426474681756	5.24945797374152	9.48966917386282	3.90167592195969	3.66097323125969	7.56145819270331	7.48361877703561	4.20830429032883	11.5854229530043
DO417	P:DO	M	DO23	143	42.68	4.42848920033739	5.63273828286085	9.7458933940197	3.73664956879823	4.19620662027027	7.92748068430318	7.12230650842829	4.20975949431794	11.2830902238704
DO418	P:DO	M	DO23	143	26.42	4.62347379793334	4.75786945780379	9.22999533966265	3.66448495698918	3.78744636925726	7.4509730908117	6.49181600170553	4.26971310511608	10.7130306169636
DO419	P:DO	M	DO23	143	37.52	4.64951284656563	5.95521425926088	10.3394194969745	4.07024569282986	3.96443564710035	8.01599338822083	7.47805121672752	4.5166276136073	11.9491558279236
DO42	P:DO	F	DO19	149	25	4.35362247974412	5.33419312288395	9.44825851162122	3.66063860548949	3.80551573377381	7.44381790481202	7.39196354157676	4.49978055020464	11.8170491240411
DO420	P:DO	M	DO23	143	30.56	3.95335143138715	5.34919856794613	9.08779760331235	3.75349503796129	3.6542748938743	7.40396853045716	6.96675857196157	3.80422791115359	10.6878447312824
DO421	P:DO	F	DO23	139	19.09	4.48419718765061	5.60247903222448	9.89059271520151	3.67399986390854	3.93263588449274	7.59346758734111	7.28891281330762	4.77515968319385	11.9785934065732
DO422	P:DO	F	DO23	139	26.97	5.36097891083794	4.79411709278727	10.0008764263529	3.79051777465823	3.92764878776094	7.71414609662016	6.96403259613279	4.77053980174152	11.6860172856282
DO423	P:DO	F	DO23	139	27.26	4.54497586622685	5.027340351444	9.36198302653357	3.5725726024813	4.03958228038494	7.61183617795339	6.75935093037786	4.20990498705137	10.9377659967655
DO424	P:DO	F	DO23	139	35.69	4.11687584060206	6.10591411739538	9.94828289943824	3.85842260515875	4.07505828179181	7.93265560830672	7.81723256658007	4.02058453461683	11.766508615558
DO425	P:DO	F	DO23	50	NA	4.38229600089176	4.58582010877396	8.84353705060599	3.53569300137894	3.09626387764351	6.62258824025773	6.83602954938025	4.14258675225999	10.8559258011466
DO426	P:DO	F	DO23	139	21.47	3.55993432409261	5.74037959328907	9.05117517560256	3.36455420524027	3.68332390647361	7.04761307110429	6.78873699593673	3.36910225431049	10.1269220397908
DO427	P:DO	F	DO23	139	21.94	3.70192121566719	5.79949776516513	9.28849591359659	3.63090209176728	3.75822431475291	7.3874048217219	6.67619839429596	4.63548541147527	11.2196702268828
DO428	P:DO	F	DO23	139	20.78	4.36817784539916	5.97427946149759	10.0337315416905	3.75169961484125	3.84586141195962	7.59314493474213	7.29731114863551	4.64353852142954	11.8484176158675
DO429	P:DO	F	DO23	139	26.61	4.66339675688982	5.39079705397694	9.80341003446261	3.66582187237733	4.08961183977159	7.74765932395069	7.82662922336302	4.09380324392856	11.8803219653341
DO43	P:DO	F	DO19	149	23.7	4.11156894641047	5.63672911977793	9.52195421317367	3.70834868910678	3.9151532537054	7.61175571074112	6.76623418158136	4.66039161444615	11.3920026773171
DO430	P:DO	F	DO23	139	23.6	4.76043097132016	4.89651430281352	9.48515136286058	3.63241999223658	3.71676270428985	7.34916661942019	6.97141664226146	4.49719356932743	11.3800065905078
DO431	P:DO	F	DO23	139	24.37	3.71870579799961	5.40878040131498	8.86622645098828	3.60771742241545	3.81788881451516	7.42082542578654	6.3411848261977	3.87252501605864	10.1825942175852
DO432	P:DO	F	DO23	139	29.32	4.70427367139661	5.45728174273578	9.93327234490815	3.64622064609371	3.78566704822281	7.42808521760487	7.41438466765786	4.37387985660329	11.7229102615349
DO433	P:DO	F	DO23	139	23.47	4.41556338236471	5.64016061105748	9.81850259497119	3.65963454459595	3.83804963490573	7.49523181762913	6.74256627701946	3.97508176016544	10.6829150984177
DO434	P:DO	F	DO23	139	19.71	3.96210780260628	5.49665096313568	9.28072216805424	3.59274616414798	3.73697738821096	7.32269929739027	6.83002379205227	4.5004610874887	11.2332553162474
DO435	P:DO	F	DO23	139	28.89	4.44875945105211	5.67702535401082	9.87812691968482	3.75545270240486	3.67633309154652	7.43006392973843	6.87721055370562	4.89261944156706	11.6505321766862
DO436	P:DO	F	DO23	139	25.07	4.70843637622522	5.21573078803968	9.7232383573789	3.73599384367801	3.74761590881456	7.4773140230968	7.67498208466964	4.41624557741075	12.0275298794058
DO437	P:DO	F	DO23	139	26.72	4.5819818798818	5.2179181106583	9.62244768722836	3.67116466533442	3.75349503796129	7.42074288733951	7.02419568349288	4.73186538270057	11.6843923675988
DO438	P:DO	F	DO23	139	28.43	4.41656448648711	5.51659210808497	9.69556813202044	3.68731270710798	3.94880045076983	7.62630644545576	6.58651273436862	5.15700979250573	11.6573646249914
DO439	P:DO	F	DO23	139	20.6	4.38012231431158	5.06196450694397	9.14950720209976	3.38958330772383	3.5106587700886	6.90006159392799	6.76270286202196	3.6150103734291	10.2917855593672
DO44	P:DO	F	DO19	149	26.7	4.48055976139152	6.03865165327507	10.1945388113042	3.96752441706412	4.14879199285768	8.09832235713052	7.45639658280057	4.05592467878781	11.4633950032266
DO440	P:DO	F	DO23	139	25.17	4.68487070465547	5.31756261708633	9.73331373166168	3.98708226652022	3.60924507341909	7.59241891626114	6.75799156554668	4.60353125328807	11.3418362710806
DO441	P:DO	F	DO23	140	25.31	4.16325248662885	5.30230868492666	9.18965484294596	3.95809613324386	3.79907225516968	7.75224322373853	6.75391182945114	4.585	11.3040789098449
DO442	P:DO	F	DO23	140	30.79	4.79765926775599	5.37131053676632	9.97805862437596	3.63562236762841	4.14879199285768	7.7826810932994	7.07865806491598	4.76385873006327	11.7958827562841
DO443	P:DO	F	DO23	140	24.58	5.16840742118639	4.37716100275064	9.37775881546599	3.5725726024813	3.74418215368857	7.31583727265718	7.08056141841874	4.54259012018474	11.5685986618951
DO444	P:DO	F	DO23	140	30.17	4.5435922500764	4.85636273498032	9.22097740892166	3.77172705799346	3.89334688924581	7.66068371622272	6.96561555068897	4.49664875212641	11.396571852974
DO445	P:DO	F	DO23	140	24.41	3.40856173328541	6.47939361082606	9.5820322952457	3.82766247205785	4.585	8.40386369475374	7.63938642824147	4.52272594792123	12.0857488390252
DO446	P:DO	F	DO23	140	29.55	4.85542120255603	5.08093999434801	9.75562241841283	3.91562255586516	4.16691132615034	8.0799226481446	7.74852889263504	3.50611964998344	11.210658990443
DO447	P:DO	F	DO23	140	19.27	4.26041260165912	5.02158982725557	9.06833892632395	3.46146284105434	3.67899782549542	7.13897051401671	6.9751935457018	4.16985011721045	11.053407845547
DO448	P:DO	F	DO23	140	28.81	3.99176395119057	5.51836372976481	9.26145338016015	3.55452528476026	3.82670223560705	7.36614892599926	7.02803137443196	4.40138046526314	11.3930779423297
DO449	P:DO	F	DO23	140	23.58	4.52682168788958	5.14546678607454	9.34776181233586	3.68116150148292	3.68581741273222	7.35066663643509	6.76188768022658	4.36083707560831	11.0706831315868
DO45	P:DO	F	DO19	149	20.5	4.45354500827214	5.35982023470511	9.61178609287081	3.48614758723724	3.86159617256906	7.33982629222245	7.7315150520451	3.46110892634138	11.1195391091538
DO450	P:DO	F	DO23	140	24.18	4.37242284761001	5.4950177685852	9.68249028311335	3.6194129358226	3.68731270710798	7.30628667655465	6.84014985215967	4.41471969665119	11.1808429914743
DO451	P:DO	F	DO23	140	29.82	4.66087761893806	5.41528047789768	9.87607239552876	3.77367526424837	3.95763186767036	7.73024740871856	6.74710678735708	4.11633331983696	10.8406249819833
DO452	P:DO	F	DO23	140	24.01	4.41885267838398	5.06234287682073	9.32509663548362	3.73271349021057	3.48755286698281	7.22010214609184	6.72045571371466	4.96235327239003	11.60401762322
DO453	P:DO	F	DO23	140	NA	4.07547575581054	5.53739534803359	9.39472283652982	3.62482413366497	3.58660354653257	7.21110428436588	6.62637910174177	4.14317812795926	10.6837177517941
DO454	P:DO	F	DO23	140	22.63	4.09669185791132	5.33017798866828	9.18057642628917	3.69428274499936	3.83741123675845	7.51726346485209	7.1228224742724	4.28689281414873	11.3493942569637
DO455	P:DO	F	DO23	140	29.72	4.33060063637699	5.72318122112122	9.7510732678474	3.71824555402141	3.99276220178463	7.70540719235525	8.00368196519577	4.13800072498785	12.0683024904085
DO456	P:DO	F	DO23	140	23.06	4.55026439404898	4.91039774719318	9.23373954191267	3.71412506520715	3.83533570890476	7.54905457656785	7.3856634773052	3.96072594356136	11.2825473630736
DO457	P:DO	F	DO23	140	22.46	4.48615546790778	4.94360069885486	9.2309999446492	3.71363029931629	3.65846279193871	7.37163482546443	6.94950537808267	4.33505766974328	11.2074350321561
DO458	P:DO	F	DO23	140	22.94	3.84406390517869	5.79802377881233	9.35945236120838	3.73714128713379	3.69627177031127	7.43138277846055	6.42266689156459	4.36336452751773	10.7257726994376
DO459	P:DO	F	DO23	140	27.96	4.93294888004148	5.20193480374014	9.93191902422277	3.92718092274853	3.88294990954043	7.74299360712638	7.14531664798699	4.63535327672013	11.7365390980476
DO46	P:DO	F	DO19	149	22.9	4.56356460007353	5.48893222066486	9.82273166669958	3.73451804119354	3.80985892127255	7.53809326023498	7.36415304023484	3.93714998444306	11.2463883091417
DO460	P:DO	F	DO23	140	19.81	3.87507380604661	5.34879145417637	8.99782194835181	3.43945126437343	3.75561579504613	7.19069016159089	7.05517009008288	3.26383210352493	10.2872020005442
DO461	P:DO	F	DO23	141	20.47	4.13136656620497	5.28165560998667	9.22719603154957	3.55796992679815	3.84124003415564	7.39627101991267	6.98203945849635	3.67349969375254	10.6341842658476
DO462	P:DO	F	DO23	141	23.42	4.57458121789489	5.05003088856773	9.44180852102236	3.49614788016754	3.94150352023184	7.43747941173621	6.58697768327782	5.02685786550605	11.5427325620929
DO463	P:DO	F	DO23	141	25.32	4.96908284339837	4.75393893586068	9.48480002720069	3.63477991080616	3.74172754219224	7.37313027146544	7.42041272437053	4.34465476188845	11.7083239620366
DO464	P:DO	F	DO23	141	19.28	4.12564760912031	5.64675904448634	9.50997371694766	3.71560896758526	3.89130119625814	7.60177117519332	6.96447234182174	4.39358054438518	11.3028326095718
DO465	P:DO	F	DO23	141	34.5	4.53900806822375	5.25834523473978	9.60781647465068	3.84936358376291	4.00654464595117	7.85373796354322	7.75785086219115	4.18099868452503	11.8613342419814
DO466	P:DO	F	DO23	141	26.51	4.83746662462065	5.26339860967982	9.84965751380162	3.75740934687718	3.79568505015893	7.54864888572783	7.01014265190089	4.78694579037616	11.7582290333196
DO467	P:DO	F	DO23	141	22.49	3.90896867715092	5.34034884353771	9.0873804132061	3.58711583308931	3.66097323125969	7.24601442173558	6.84355170945614	4.44527558200839	11.2185237442366
DO468	P:DO	F	DO23	141	29.25	4.97139108567493	4.91410028459468	9.68321030830358	3.77578468665786	4.02241221159642	7.79471295173851	6.77537083855932	4.91510172834703	11.5994773589158
DO469	P:DO	F	DO23	141	30.04	4.5358536901342	5.59337522994496	9.8427885230533	3.65561554324303	3.69312198552932	7.34741621251988	6.6919597279123	4.48846855842836	11.1011812434533
DO47	P:DO	F	DO19	149	22.9	4.95990204505173	4.55206738244991	9.34716217462739	3.84458710396838	3.76571374376757	7.60732870329658	7.05760051292222	4.14317812795926	11.1406709851786
DO470	P:DO	F	DO23	141	22.95	4.53137407728814	4.7232132732851	9.06729103879687	3.50384788482605	3.58335736426051	7.08695985596081	7.23882587164521	4.08001531859869	11.1895498122132
DO471	P:DO	M	DO23	141	34.37	4.99002721150011	5.55702763198646	10.3049784132385	3.876003095974	4.04155291936157	7.91727541519177	7.29596806462309	4.4631519131663	11.7117238270034
DO472	P:DO	M	DO23	141	37.58	4.35950063576053	5.36494068275408	9.50990030057868	3.57240115328612	3.89004177355462	7.45927107698869	6.8886900060897	3.97354061260232	10.7886896794745
DO473	P:DO	M	DO23	141	30.31	4.47334696293628	5.26169358580318	9.58042338951218	3.88783680213046	4.03609340823525	7.90264038154338	7.64780033735191	3.80374486526108	11.4321487481575
DO474	P:DO	M	DO23	141	27.78	4.37877835951253	5.70113988311347	9.76230129941834	3.38777581902935	4.1152916057067	7.49506837860736	6.66370955249402	4.76552987609982	11.362770348819
DO475	P:DO	M	DO23	141	33.08	4.80876566452124	5.88813028647232	10.4070510747899	3.84968180503272	3.98984648827496	7.83914057789501	7.84273389832908	4.41319328831176	12.1785918726263
DO476	P:DO	M	DO23	141	27.61	4.76083774256394	4.97912686089243	9.49444634849178	3.98523838684714	3.63461139600921	7.61014618782057	7.38043697893289	4.09634593265754	11.4047380504771
DO477	P:DO	M	DO23	141	32.5	4.4146896730388	5.6409942362623	9.77693545736029	3.97384888993027	3.90763675384496	7.86262360793139	7.08497177129168	4.2026241801998	11.2384885549615
DO478	P:DO	M	DO23	141	27.46	4.95236757866272	4.83043905664985	9.6025431551042	3.79310229231957	3.71725705325849	7.50152151233335	6.87792301498061	4.35957280017205	11.173170991263
DO479	P:DO	M	DO23	141	34.68	3.8729019823876	6.01748340184241	9.64046064878561	3.8596923452524	3.90151893497904	7.75145308958262	7.29655569429851	4.34521863661658	11.6028035405242
DO48	P:DO	F	DO19	149	19.7	4.30743343717459	5.25417413026424	9.34234495452738	3.62025896863747	3.82590185446517	7.44587469677002	6.93538931856028	4.48437286585315	11.353441108316
DO480	P:DO	M	DO23	141	32.84	4.89805440633051	5.00947741257674	9.64809017201893	3.76880286032581	4.03518277157306	7.80390126795566	7.66188292784483	4.56236780630409	12.1768817847592
DO481	P:DO	M	DO23	142	34.62	4.79761245667764	5.37572963752438	9.94491781075699	3.6636491371309	4.19547673095681	7.8465597557146	7.06670715397207	3.98769670361225	11.0229998185612
DO482	P:DO	M	DO23	142	32.78	4.36139385161106	5.79304055812755	9.91879570207523	3.90512803887401	4.02986662310305	7.92655347550245	7.72374747127326	4.23442144808473	11.9005146947517
DO483	P:DO	M	DO23	142	25.71	4.18445627463297	5.32268161799618	9.27392361782707	3.48702595344514	3.9257769931569	7.41050099520944	6.9456263216502	4.22718286805764	11.0979254818187
DO484	P:DO	M	DO23	142	32.35	4.85054304222258	5.36663283972025	9.90792474198222	4.02530433632042	3.48965972553199	7.51172084145837	6.72045571371466	4.60619148538139	11.1969917835104
DO485	P:DO	M	DO23	142	32.24	4.53673960222642	5.22927052776754	9.501902354943	3.46676722610561	4.0723519003151	7.50413386074635	7.42338366245474	4.13740860926257	11.5139361210665
DO486	P:DO	M	DO23	142	27.12	4.36953501333817	5.4206427486088	9.527931854691	3.68781100383412	3.96397212401904	7.64643871354502	7.60982424238563	3.79261782941546	11.343186280759
DO487	P:DO	M	DO23	142	28.66	4.22303396053014	5.91640568839336	9.86451169104481	3.71346536270368	3.78922485476911	7.50062330743252	6.87320158295972	4.56987964830585	11.4117176621226
DO488	P:DO	M	DO23	142	38.62	4.40517439250329	5.84027243091189	9.97072347345475	4.08046565970111	4.0723519003151	8.12196097011061	7.0088319283601	4.52759870129852	11.5156382801823
DO489	P:DO	M	DO23	142	39.03	3.50064310430539	6.03080636000286	9.38266381657439	3.72351312606791	4.11231382557314	7.8352329257017	7.0329972273562	4.36224139634661	11.3662196881813
DO49	P:DO	F	DO19	149	23.5	4.54398970455526	5.14759232378747	9.44155128387794	3.83437739404978	3.49632306859649	7.32905348595574	6.59691973575547	4.79039925267195	11.3404861006925
DO490	P:DO	M	DO23	142	42.37	4.80136888650781	4.90271989291022	9.45425823442634	3.96644362118006	3.92093738792141	7.8715770338605	7.24812734435592	4.55941333945498	11.7440516858536
DO491	P:DO	M	DO23	142	26.59	3.82010709154955	5.53701074979865	9.10997188000921	4.09305509369224	3.66431780826936	7.74006621418706	7.14420219478704	3.82782248804722	10.9322207259093
DO492	P:DO	M	DO23	142	28.18	5.25151023543278	4.63695090505374	9.72408339750622	3.59564319698159	3.95995265123208	7.55051488310566	7.18489561510813	4.52218420677442	11.6639305124816
DO493	P:DO	M	DO23	142	30.11	4.97742448410586	5.6573684601743	10.405752563449	3.86508408705425	4.1342986104054	7.99426356833448	7.38068594373179	4.43313376743811	11.7532272163861
DO494	P:DO	M	DO23	142	32.3	4.03990043206534	5.36542002530701	9.19740878902235	3.73615778574728	3.69262440548724	7.42726059863258	7.03508706413787	4.35197943469406	11.3073836496335
DO495	P:DO	M	DO23	142	30.24	4.53516215165628	5.52435825880027	9.76099741096847	4.03153816799494	3.85270359617763	7.87842147895123	7.00708391558143	4.0547163895888	11.0560119392121
DO496	P:DO	M	DO23	142	31.38	4.34855271335502	5.75774574748582	9.87529183656048	3.88026738769379	3.82221794250406	7.70230647273919	6.90139297533476	4.60526057894665	11.4837341487863
DO497	P:DO	M	DO23	142	38.47	4.42813673941574	5.66949768961722	9.78000576067485	3.86603479032458	3.98477728361323	7.83382569374632	6.73111060672754	4.46411245378071	11.1547366620642
DO498	P:DO	M	DO23	142	33.14	4.21261036690911	5.56730744817852	9.5517016205787	3.78987136984885	4.05244987630939	7.82819423622077	7.69602169955361	4.21542998992985	11.8269966601839
DO499	P:DO	M	DO23	142	25.51	4.48070462527668	5.18912292787374	9.39343365907423	3.86587635601554	3.98077881827162	7.82623792124926	7.30486139498896	3.59955900076662	10.845991194907
DO50	P:DO	F	DO19	149	22.3	4.61761516869674	4.85494165586691	9.27635243963213	3.65226299710193	3.63208273584179	7.2663574093214	7.17534145528978	4.10650094362585	11.1944751998475
DO500	P:DO	M	DO23	142	34.69	4.47201246135226	5.05005932104815	9.41779486941454	4.11156904356476	3.75218936089318	7.86316889046649	7.20132973831917	4.90437304861692	12.0437130902392
DO501	P:DO	M	DO23	143	28.57	4.27039227822834	5.38402156159178	9.3237426318307	3.62296494600762	3.98154806576538	7.59120873115738	7.20132973831917	4.0106701435047	11.1759664011664
DO502	P:DO	M	DO23	143	30.15	4.66414457295511	4.73176419899675	9.19838123059993	3.91562255586516	3.81580266785378	7.72874181222274	6.97896840514413	4.13814874068103	11.0681378289214
DO503	P:DO	M	DO23	143	29.67	4.43761269208004	5.33016007627477	9.51226312316804	3.90324544449872	4.08061576235744	7.97738992402904	6.78296026820149	3.82558165512122	10.5779357627091
DO504	P:DO	M	DO23	143	33.64	4.81244707019872	5.08588869442946	9.66188414258088	4.03776237537575	4.07956492778335	8.11071667610206	6.97449102085593	3.91593539272547	10.8694583581704
DO505	P:DO	M	DO23	143	29.66	4.14734167070768	5.45632118822162	9.31492195972528	3.64991438255749	3.90512803887401	7.54653894179312	6.99842482277262	4.84582552306622	11.7887668990442
DO506	P:DO	M	DO23	143	31.51	4.41995316805231	5.47195970947053	9.65333000146869	3.91921867213352	3.85588187059718	7.7739404422725	7.21042474477059	4.19912490883517	11.3211339979703
DO507	P:DO	M	DO23	143	35.15	4.68432006035224	5.03936662365841	9.56120498091111	4.20713976473328	3.78857822936257	7.9918114342119	7.5901597479895	4.38073623949217	11.8581838828718
DO508	P:DO	M	DO23	143	35.65	4.55920851754829	5.8524864179345	10.0851813262144	3.75561579504613	3.98216335676979	7.73531673559655	6.44579901951651	4.56746647497275	10.9886065995648
DO509	P:DO	M	DO23	143	34.93	4.42836496362855	5.31525044111002	9.41018312856849	3.80342280058371	3.92093738792142	7.7220026547522	7.04509226341288	4.20655738104213	11.2038274710029
DO51	P:DO	F	DO19	149	31.4	4.88611916556356	4.92151521579521	9.66389982716381	3.5462444924173	3.88673384733249	7.42709566385138	6.99352200253921	4.11469622208007	11.0478651783953
DO510	P:DO	M	DO23	143	38.32	4.80290001299294	5.5689116904609	10.0483171289023	3.8883094012694	3.85031816867126	7.7347624397909	7.64868125888378	4.51879685314576	12.1056495075646
DO511	P:DO	M	DO23	143	30.21	4.40052809040253	5.72171570780058	9.86156037188961	3.70173607919311	4.01296025397711	7.70779151248917	7.45861414741372	4.23572307876707	11.5986324624932
DO512	P:DO	M	DO23	143	33.23	4.36226131457989	5.72462195683979	9.8620295946008	4.10843948476791	4.17278683855286	8.27548336956821	7.56283511654194	3.89649201205392	11.3995274024847
DO513	P:DO	M	DO23	143	41.78	4.51424515740854	5.5764489531237	9.76366959256084	4.06693373439991	4.1716123981022	8.23817030656687	7.49768297542648	3.9777003406491	11.4216964589329
DO514	P:DO	M	DO23	143	29.45	4.2424319029912	4.81295981789815	8.92598576066812	3.8425154521485	3.89366151584855	7.735	6.92779005166871	4.11722600788443	10.9996374940268
DO515	P:DO	M	DO23	113	NA	4.57094685059979	5.50866842424781	9.87041224275132	3.64840376055063	3.94057102461052	7.58378203800716	7.90481024440182	3.68648206288868	11.516808368641
DO516	P:DO	M	DO23	143	33.76	4.91003421586379	5.0972711287709	9.79890085300272	3.86365759352456	4.1057551071636	7.96932399893492	7.01171519672612	4.7003058411129	11.6566815603756
DO517	P:DO	M	DO23	143	33.98	4.48225812980186	5.67519648984862	9.81987582124805	3.58540792658241	3.99521588903529	7.5766714327599	6.96930771310896	4.1744011546568	11.0793106735031
DO518	P:DO	M	DO23	143	29.43	4.2395635860513	5.01414757979364	9.126822685797	3.84203722001753	3.51554049898447	7.34991666619425	7.31240384552166	4.02743404663565	11.2834159278119
DO519	P:DO	M	DO23	65	NA	4.10851898501054	5.03954532725374	8.94672728931086	3.5476259667558	3.7764335026583	7.31139863500822	7.2970593392133	3.95438048245234	11.1819385618058
DO52	P:DO	F	DO19	149	25.3	4.85011715368532	4.88735791592203	9.57576674643872	3.6487395083782	3.90638259774948	7.55392116718198	7.06436656749917	4.00011874823736	10.996518767319
DO520	P:DO	M	DO23	143	33.16	4.84664550416683	5.95005089133638	10.5582243270205	3.71791608296906	3.89759220545198	7.59596768028933	7.74006621418706	4.56263629933397	12.2259263452713
DO53	P:DO	F	DO19	149	25.4	4.92763173070271	5.36763133022597	10.1174825289274	3.74041775741694	4.18319554885975	7.92191580364245	7.37387788073548	4.60911596729785	11.9200052432874
DO54	P:DO	F	DO19	149	26.9	4.68157150760244	5.07946272992767	9.520550226133	3.7477793424907	4.17689477961799	7.9191318968685	7.24102547986126	4.11901080357894	11.3081961426215
DO55	P:DO	F	DO19	149	25.5	4.69764132275198	5.31282246935997	9.80685047946733	3.49544703864899	4.05562264023664	7.55035264077116	7.16090078132633	4.28974940993061	11.4066712935896
DO56	P:DO	F	DO19	150	24.1	4.45990839936605	4.85539251594937	9.15876853035034	3.38053620007241	3.66749233128033	7.0471785134194	6.53000957120279	4.54326424501151	11.0307762646153
DO57	P:DO	F	DO19	150	20.6	3.97650480902365	5.64975806126888	9.34350010382694	3.69030147819931	3.72022176758322	7.39825824096456	7.63682034619121	3.71264056972931	11.2596147802667
DO58	P:DO	F	DO19	150	24.1	4.46432385735413	5.40097982443587	9.59991529983627	3.8698352678118	4.13681640878587	8.00460023986208	6.88762295716018	4.71734565195301	11.5587996781673
DO59	P:DO	F	DO19	150	22.7	4.675077123574	5.13849843842395	9.60804623623355	3.67649969400244	4.01768901235524	7.68287869226112	6.41875572054273	4.04443135681643	10.4178956608329
DO60	P:DO	F	DO19	150	27.1	4.08466799573349	6.20293628032695	10.0566523454478	3.78291554227688	4.06376980155126	7.83773404754206	7.29781474141404	4.2524639916171	11.5112227847436
DO61	P:DO	M	DO19	150	30.2	4.03408413563964	5.64196458094032	9.45710190494136	3.70173607919311	3.83789004532438	7.53874326396648	7.34324689766046	3.9563935597966	11.2408863084723
DO62	P:DO	M	DO19	150	33.4	4.64411577715892	5.68948044563274	10.049351068251	3.91311896062463	4.35830815798975	8.2678564331996	7.76408558685439	4.04079509502771	11.7678099066904
DO63	P:DO	M	DO19	150	42.1	4.59626164095594	5.6211142687224	9.94569826391369	3.99628890347032	4.00990648270006	7.99970155693323	6.89588826765632	4.57978711295623	11.4409319987491
DO64	P:DO	M	DO19	150	35.7	4.7919858278916	5.73142852700525	10.2057024752819	3.70223243462644	4.43437707011932	8.13273785388414	7.25961087111424	4.58072319617765	11.7623435164936
DO65	P:DO	M	DO19	150	32.7	4.17739382015146	5.96453021488778	9.81846449050024	4.20437272372467	4.3227479685959	8.52435041513428	7.37072079243272	4.03472737616806	11.3781764795595
DO66	P:DO	M	DO19	150	28.2	4.9380948748138	5.40316378742687	10.0556995625228	3.97091928903119	4.15793518468001	8.12429843124931	7.14668804412226	3.93761666493832	11.032552968375
DO67	P:DO	M	DO19	150	37.8	4.19112702198467	5.66382745444972	9.57249238516066	3.85461087530246	3.70041213920828	7.55051488310566	6.89961774303476	4.0819664378826	10.9565653833672
DO68	P:DO	M	DO19	150	38.8	4.09731557014572	5.40987139746234	9.24368615150992	3.89145859543693	3.86746040703716	7.75595577604721	7.38582933731886	4.07701177334577	11.3696679810802
DO69	P:DO	M	DO19	150	29	4.21855575994358	5.0003006537925	9.06231414031549	3.63360014310876	3.80873338526077	7.44110206891425	6.99106930304657	4.51893239604223	11.426843396144
DO70	P:DO	M	DO19	150	30.2	4.86543556386645	5.15966936611512	9.86227962252402	3.76717732526623	3.98293233685936	7.74908220371935	7.39726469717016	4.23225117402075	11.567751510125
DO71	P:DO	M	DO19	135	NA	4.34421230958807	5.36732191820314	9.48155498843758	3.32002259028459	3.99981249560526	7.30335197015727	6.90361137376663	4.76578692347864	11.5952522611628
DO72	P:DO	M	DO19	156	26	4.20209964087509	5.30017308663438	9.25666445636289	3.76278487293653	3.80487187694934	7.55902771525545	6.6104614059837	4.3199131935723	10.9068671028852
DO73	P:DO	M	DO19	156	35.1	4.05803525050773	5.87980102332809	9.69412537995271	3.91077038446391	3.96999370276579	7.86939800747173	6.87124079042497	4.39873561378722	11.2384885549615
DO74	P:DO	M	DO19	156	35.2	4.15218512304093	5.47236108780199	9.32652935423021	3.71857499588216	4.11677968805716	7.82772476521754	7.01512116787729	4.46054368883436	11.4289336772947
DO75	P:DO	M	DO19	156	36.2	4.12277548289205	5.73963696650066	9.50931249396344	3.79471672197017	3.59087036803057	7.379690034141	7.08730555288821	4.0304745378181	11.0682485064259
DO76	P:DO	M	DO19	152	34.3	4.85320852542688	5.45045380656669	10.0069344598564	3.87315762653678	3.83932611274427	7.71152546517225	7.41215387050215	4.25059113535988	11.619894577835
DO77	P:DO	M	DO19	152	47.6	3.8422436586661	6.11364399631222	9.58643376238748	3.88310764723308	3.95143644767318	7.83069760621619	7.5234533294226	4.19547673095681	11.602328430104
DO78	P:DO	M	DO19	152	29.1	4.29597749181229	5.32810380317749	9.33532881390073	3.72285508716093	4.15734590814861	7.8788879291433	7.75050482226803	3.65108887867715	11.3505275207807
DO79	P:DO	M	DO19	152	33.6	4.10509244642268	5.86472357108685	9.70265437320715	3.67299945548594	3.86508408705425	7.53484240047528	7.40289301557168	4.37975741337349	11.70748692077
DO80	P:DO	M	DO19	152	35.6	4.95975850843905	4.76945085644757	9.54397987094462	3.78970975141897	3.57908158610558	7.36107498942919	7.90202031128749	3.99766807026296	11.8308801447737
DO81	P:DO	M	DO19	152	40.9	3.96241422598702	6.44321018346811	10.1908917026896	4.12079482624408	4.23687974811653	8.34513331229646	7.38242846223382	4.08901271702596	11.444678894578
DO82	P:DO	M	DO19	152	34.5	3.92841576567413	5.76664807294197	9.41188178463166	3.8698352678118	3.79955589510143	7.66907425964829	6.25991413679134	4.22399396306387	10.4596725570163
DO83	P:DO	M	DO19	152	29.4	4.53870611638466	5.99527845392853	10.2868797408712	3.47770398395263	4.0456427177891	7.51237312704847	7.13158818216532	4.24107003007496	11.3376772312498
DO84	P:DO	M	DO19	152	34.9	4.27268395059734	5.88384913247157	9.83331311182159	3.74516354783072	3.8968063847207	7.64042865289638	7.079869349077	4.65355240649549	11.6846544664359
DO85	P:DO	M	DO19	152	28.3	3.84112190180078	5.82450258911582	9.40991875980074	3.34556796373949	3.68830923323954	7.02968704851077	7.20575117527659	3.72005712321733	10.8855626864209
DO86	P:DO	M	DO19	152	40.9	4.88205705602836	5.50025612000493	10.0108964542767	3.8865762568101	3.84649840764298	7.72707739057918	6.71361675998861	4.99053854809278	11.6598338324352
DO87	P:DO	M	DO19	152	29	4.7277470367126	5.55990074022998	9.96798541120834	3.69627177031127	4.01448626850311	7.70230647273919	6.62332809092227	4.23109323934134	10.8285837024054
DO88	P:DO	M	DO19	152	27.2	4.59845659797151	5.19694921664717	9.59383509649406	3.56828390126122	3.84777208264731	7.41421944644209	7.17884043561354	4.24612175991221	11.3755922922721
DO89	P:DO	M	DO19	152	42.7	4.63209199791405	5.09825092183786	9.53050352383951	3.63595929570175	3.80487187694934	7.43369020070113	7.04578774871909	4.31338614084109	11.2856955922088
DO90	P:DO	M	DO19	152	38	4.55065763722375	5.5344833305516	9.91219104047021	4.0286505184739	4.1855375998789	8.17562841621364	6.87213212911394	4.34310372890172	11.1992343488294
DO91	P:DO	M	DO19	153	26.5	4.31495994091796	5.25362364862303	9.3122301269818	3.80728577860922	3.95809613324386	7.75911399581164	6.83253430287767	4.52272594792123	11.2880833182609
DO92	P:DO	M	DO19	153	43.6	4.51709218917604	5.43866658348215	9.73950903370979	4.00868432281715	4.09260613790284	8.09741471088149	7.12944072140305	3.81628418753111	10.9112464915792
DO93	P:DO	M	DO19	153	33	4.7494821671554	5.57610702023648	9.99653598646923	3.79729838174458	3.94212506143577	7.73373292789452	7.14051468733172	4.01784146028685	11.1380316932571
DO94	P:DO	M	DO19	153	27.2	4.29069789752455	5.03589022029206	9.10888440179859	3.6834901927384	3.61856670520249	7.29084528707063	7.61561717787863	3.4727690680493	11.0286105199159
DO95	P:DO	M	DO19	153	41	3.99408596621795	6.19369936111284	9.91132872137911	3.79649180165057	4.29288946980935	8.08840837247972	6.99422261584517	4.66288805355651	11.6142530969495
DO96	P:DO	M	DO19	153	30.1	4.06526600264424	5.27811897933598	9.13241230299958	3.96443564710035	3.53759805517812	7.49996999994	6.66444483809417	4.13903672368342	10.7483626660064
DO97	P:DO	M	DO19	153	33.8	4.26262782183549	5.94736960364194	9.95334823525356	4.0106701435047	4.1744011546568	8.18146991683035	6.89162353876066	5.01722283738723	11.8850641563266
DO98	P:DO	M	DO19	153	41.4	4.19805189343958	6.30630641270752	10.2231521194298	3.88026738769379	4.07505828179181	7.95378369079773	6.78142499774199	4.63032936193528	11.3687521302912
DO99	P:DO	M	DO19	153	33.8	4.57526911457655	5.24882888864125	9.52313502109394	3.51501778089386	3.86080302527855	7.36448572542578	6.82078074709927	4.16779318104918	10.9270650222281
